# Supplementary material for: Genomic phylogeny, taxonomic classification, genetic landscape, and antibiotic resistance of clinical Stenotrophomonas isolates
Source: Front Microbiol. 2026 Jul 13;17:1854839. doi: 10.3389/fmicb.2026.1854839 (PMC13402532; doi:10.3389/fmicb.2026.1854839)
Supplement: Supplementary file 2 [file Table_1.xlsx]

## Sheet: S1_Read_Assembly_Stats
Isolate_ID	Num_Reads_Long	Num_nt_Long	Median_Sequence_Length_Template_Long	Median_Mean_QScore_Template_Long	Assembly_Type	Num_Reads_Short	Num_nt_Short	Num_Contigs	Genome_Length	Largest_Contig	N50	GC_Percent	Completeness	Contamination	Strain_Heterogeneity	ID_fasta	Depth_Long_Read	Depth_Long_Read_Plasmid_Community0	Depth_Short_Read	Depth_Short_Read_Plasmid_Community0	Flowcell_Type	Date_ONT_Lib_Prep_Seq_Run
181	102288	1.16348	5027.5	13.1217	hybrid	2014122	603059476	1	4547670	4547670	4547670	66.6	100	0	0	181_hybrid	255.841		132.608		r9	2022-09-09
211	79563	0.97572	6319	13.9302	long_r9	NA	NA	1	4677104	4677104	4677104	66.62	100	0.45	0	211_long_r9	208.616		NA		r9	2022-09-06
220	86848	1.0015	4729	13.8922	long_r9	NA	NA	1	4968693	4968693	4968693	65.99	99.91	2.08	0	220_long_r9	201.561		NA		r9	2022-09-06
336	156496	1.01684	1207.5	13.7907	hybrid	1583764	474482548	1	4549745	4549745	4549745	66.89	100	0.05	0	336_hybrid	223.493		104.288		r9	2022-09-06
394	84848	1.18906	8428	13.883	long_r9	NA	NA	2	4727723	4652052	4652052	66.32	99.97	0.62	0	394_long_r9	251.509	101.761	NA		r9	2022-09-06
439	77602	0.989943	5769	13.905	long_r9	NA	NA	1	4606313	4606313	4606313	66.81	100	0.08	0	439_long_r9	214.91		NA		r9	2022-09-06
521	110557	1.16697	4418	13.8906	hybrid	1881578	563750716	1	4606299	4606299	4606299	66.81	100	0.08	0	521_hybrid	253.343		122.387		r9	2022-09-06
632	83027	1.04365	6331	13.8973	long_r9	NA	NA	1	4657831	4657831	4657831	66.37	100	0.34	0	632_long_r9	224.063		NA		r9	2022-09-06
826	104173	1.20816	5710	13.8745	long_r9	NA	NA	1	4489470	4489470	4489470	66.44	99.83	0.05	0	826_long_r9	269.111		NA		r9	2022-09-06
837	60904	0.318256	1987	17.1247	long_r9	NA	NA	1	4725233	4725233	4725233	66.35	100	0.39	0	837_long_r9	67.3524		NA		r9	2022-09-06
928	83725	0.992861	5217	13.448	hybrid	1741658	521178412	1	4688374	4688374	4688374	66.88	99.66	0.34	0	928_hybrid	211.771		111.164		r9	2022-09-06
1348	145110	1.03582	1545	13.3327	long_r9	NA	NA	1	4508277	4508277	4508277	66.58	99.01	0	0	1348_long_r9	229.76		NA		r9	2022-09-06
1479	100722	0.915564	3056	13.7224	long_r9	NA	NA	1	4862269	4862269	4862269	66.09	100	0.03	0	1479_long_r9	188.3		NA		r9	2022-09-06
1819	401471	0.80062	540	16.1686	long_r9	NA	NA	2	4896164	4893587	4893587	66.2	100	0.34	0	1819_long_r9	163.52		NA		r9	2022-09-09
1886	100754	1.25005	6826	13.2885	long_r9	NA	NA	1	4690720	4690720	4690720	66.4	100	0.34	0	1886_long_r9	266.494		NA		r9	2022-09-09
1951	86505	1.18254	7820	12.9886	long_r9	NA	NA	1	4712211	4712211	4712211	66.69	94.17	1.38	0	1951_long_r9	250.953		NA		r9	2022-09-09
1956	153542	0.416276	750	15.2823	long_r9	NA	NA	1	4699845	4699845	4699845	66.42	99.8	0	0	1956_long_r9	88.5723		NA		r9	2022-09-09
2113	171157	1.33495	2343	13.0846	long_r9	NA	NA	1	4726937	4726937	4726937	66.34	99.83	0.34	0	2113_long_r9	282.414		NA		r9	2022-09-09
2171	156085	1.21992	3171	13.4542	long_r9	NA	NA	1	4517056	4517056	4517056	66.84	100	0	0	2171_long_r9	270.07		NA		r9	2022-09-13
2201	200554	1.38491	2451.5	13.2151	hybrid	2810840	841783540	1	4456464	4456464	4456464	66.48	99.71	0.88	20	2201_hybrid	310.765		188.89		r9	2022-09-09
2255	95426	1.12121	6103	13.3663	long_r9	NA	NA	1	4605547	4605547	4605547	66.36	100	0.34	100	2255_long_r9	243.448		NA		r9	2022-09-09
2615	113800	1.32246	5295	13.3277	long_r9	NA	NA	1	4687621	4687621	4687621	66.53	99.91	0.34	100	2615_long_r9	282.117		NA		r9	2022-09-09
2660	119818	1.21467	4251	13.2968	hybrid	1617922	483554290	1	4851559	4851559	4851559	66.19	100	0.16	0	2660_hybrid	250.367		99.6699		r9	2022-09-09
3060	99701	1.16363	5469	13.3426	long_r9	NA	NA	1	4980756	4980756	4980756	65.96	100	0.69	0	3060_long_r9	233.625		NA		r9	2022-09-09
3215	141681	1.12769	2936	13.0166	long_r9	NA	NA	1	4601388	4601388	4601388	66.79	95.84	0.34	0	3215_long_r9	245.075		NA		r9	2022-09-13
3265	157867	1.10237	2012	13.138	hybrid	1611636	481359718	1	4962241	4962241	4962241	66.06	100	0.85	0	3265_hybrid	222.151		97.0045		r9	2022-09-13
3305	225697	1.19326	1429	13.2954	hybrid	1587620	475032030	1	4858511	4858511	4858511	66.37	100	0.39	0	3305_hybrid	245.602		97.7732		r9	2022-09-13
3341	110597	1.05346	3949	13.2731	long_r9	NA	NA	1	4583782	4583782	4583782	66.11	94.53	0.41	50	3341_long_r9	229.823		NA		r9	2022-09-13
3350	142002	1.47015	4922	12.9727	hybrid	1541214	461816586	1	4771209	4771209	4771209	66.57	100	0.34	0	3350_hybrid	308.129		96.7924		r9	2022-09-09
3872	122727	1.18878	4853	13.512	long_r9	NA	NA	1	4681913	4681913	4681913	66.38	100	0.69	0	3872_long_r9	253.909		NA		r9	2022-09-13
4442	155121	1.20212	2536	13.2539	long_r9	NA	NA	1	4701241	4701241	4701241	66.49	99.31	0.12	0	4442_long_r9	255.702		NA		r9	2022-09-13
4552	153412	1.07928	2203	13.3092	long_r9	NA	NA	1	4611120	4611120	4611120	66.5	99.89	0.34	0	4552_long_r9	234.061		NA		r9	2022-09-13
4827	81929	0.894287	5476	13.4798	hybrid	1215690	364109002	1	4806236	4806236	4806236	66.33	100	0	0	4827_hybrid	186.068		75.7576		r9	2022-09-13
4830	116402	1.08024	4500	13.332	long_r9	NA	NA	1	4671314	4671314	4671314	66.39	99.73	0.72	0	4830_long_r9	231.25		NA		r9	2022-09-13
4851	610385	1.64287	839	13.3178	long_r9	NA	NA	1	4699672	4699672	4699672	66.43	99.95	0	0	4851_long_r9	349.571		NA		r9	2022-09-13
7481	124219	1.17536	4543	13.4894	hybrid	1869656	558541584	1	4418633	4418633	4418633	66.79	100	0	0	7481_hybrid	266.002		126.406		r9	2022-09-13
26653	72356	0.80631	5657	13.0447	hybrid	1724850	516636024	1	4433593	4433593	4433593	66.46	99.66	0.34	100	26653_hybrid	181.864		116.528		r9	2022-09-16
26946	64315	0.798606	7411	13.0127	long_r9	NA	NA	1	4848546	4848546	4848546	66.36	99.79	0.05	0	26946_long_r9	164.71		NA		r9	2022-09-16
26949	167143	0.404423	708	15.1494	long_r9	NA	NA	1	4848515	4848515	4848515	66.36	99.66	0.05	0	26949_long_r9	83.4118		NA		r9	2022-09-16
27490	73551	0.788634	5077	13.0389	hybrid	1867042	558266038	1	4998685	4998685	4998685	66.03	99.83	0.76	0	27490_hybrid	157.768		111.683		r9	2022-09-16
28252	105675	0.816209	2451	12.7916	long_r9	NA	NA	1	4946074	4946074	4946074	66.03	94.53	0	0	28252_long_r9	165.022		NA		r9	2022-09-16
28608	53616	0.758911	8384	13.0712	hybrid	1409058	422226406	1	5019622	5019622	5019622	65.97	100	0.34	0	28608_hybrid	151.189		84.1152		r9	2022-09-16
28650	79867	0.843027	5055	12.9964	long_r9	NA	NA	1	4757087	4757087	4757087	66.33	99.48	0	0	28650_long_r9	177.215		NA		r9	2022-09-16
28690	45901	0.654465	8082	12.7563	hybrid	2352064	704717564	2	4708038	4688712	4688712	66.41	100	0.11	0	28690_hybrid	139.01		149.684		r9	2022-09-16
28700	84843	0.856283	4474	12.9562	long_r9	NA	NA	2	4485968	4478872	4478872	66.47	95.28	0.34	100	28700_long_r9	190.88		NA		r9	2022-09-16
28847	77212	0.848044	5065.5	13.0015	long_r9	NA	NA	1	4854343	4854343	4854343	66.19	100	0.11	0	28847_long_r9	174.698		NA		r9	2022-09-16
28892	135185	1.041	2657	12.8805	hybrid	1917260	574579734	1	4743152	4743152	4743152	66.4	100	0	0	28892_hybrid	219.475		121.139		r9	2022-09-16
28956	103622	1.17103	5548	12.9669	hybrid	2611914	780884706	1	4504516	4504516	4504516	66.42	100	0.69	50	28956_hybrid	259.969		173.356		r9	2022-09-27
28980	115349	1.16836	4939	13.3082	long_r9	NA	NA	1	4514187	4514187	4514187	66.82	99.66	0.46	50	28980_long_r9	258.819		NA		r9	2022-09-20
29027	122566	1.15656	4678	13.276	long_r9	NA	NA	1	4731493	4731493	4731493	66.37	99.66	0	0	29027_long_r9	244.438		NA		r9	2022-09-20
29412	138318	1.20847	3512	12.9871	hybrid	2089816	624994106	1	4735789	4735789	4735789	66.19	100	0	0	29412_hybrid	255.178		131.973		r9	2022-09-27
29548	102449	1.06935	4908	12.9983	long_r9	NA	NA	1	4958609	4958609	4958609	66.14	99.66	0.85	0	29548_long_r9	215.656		NA		r9	2022-09-27
29578	108717	0.440001	950	15.2516	long_r9	NA	NA	1	4490088	4490088	4490088	66.47	99.88	0.05	0	29578_long_r9	97.9938		NA		r9	2022-09-27
29715	146614	1.13089	2749	12.6186	long_r9	NA	NA	1	4713928	4713928	4713928	66.41	98.39	0	0	29715_long_r9	239.904		NA		r9	2022-09-27
29867	28628	0.287026	4505.5	14.7475	hybrid	1326794	396825092	1	4749000	4749000	4749000	66.45	100	0	0	29867_hybrid	60.4392		83.5597		r9	2022-09-27
29898	53561	0.807893	9422	14.0724	hybrid	2525894	756250154	1	4476956	4476956	4476956	66.41	99.66	0.52	50	29898_hybrid	180.456		168.921		r9	2022-10-04
29959	85699	0.83246	2966	14.0564	long_r9	NA	NA	1	4805026	4805026	4805026	66.27	99.66	0.05	0	29959_long_r9	173.248		NA		r9	2022-10-04
30434	219903	0.897767	636	13.7926	long_r9	NA	NA	1	4767206	4767206	4767206	66.43	99.14	0.05	0	30434_long_r9	188.321		NA		r9	2022-10-04
31569	156714	0.871735	1130	13.9053	long_r9	NA	NA	1	4848542	4848542	4848542	66.36	100	0.05	0	31569_long_r9	179.793		NA		r9	2022-10-04
32257	58496	0.840102	7584.5	14.0753	long_r9	NA	NA	2	5120958	5094380	5094380	66.11	100	0.69	0	32257_long_r9	164.052		NA		r9	2022-10-04
32298	37064	0.342477	3894.5	15.2298	long_r9	NA	NA	1	4689339	4689339	4689339	66.48	99.53	0.39	50	32298_long_r9	73.033		NA		r9	2022-10-04
32400	77402	0.828401	3261	14.0249	long_r9	NA	NA	1	4361216	4361216	4361216	66.55	100	0.34	0	32400_long_r9	189.947		NA		r9	2022-10-04
32449	60083	0.851645	7436	13.953	long_r9	NA	NA	1	4523510	4523510	4523510	66.5	99.69	0	0	32449_long_r9	188.271		NA		r9	2022-10-04
33877	32283	0.321401	4741	15.1608	long_r9	NA	NA	1	4629501	4629501	4629501	66.41	99.44	0.72	0	33877_long_r9	69.4246		NA		r9	2022-10-04
49189	112747	1.02338	1968	13.9149	long_r9	NA	NA	1	4745889	4745889	4745889	66.3	100	0.69	0	49189_long_r9	215.635		NA		r9	2022-10-04
49227	153362	0.865328	812	13.7906	long_r9	NA	NA	1	4506734	4506734	4506734	66.34	99.57	0	0	49227_long_r9	192.008		NA		r9	2022-10-04
49242	129738	0.994445	3127	12.8593	long_r9	NA	NA	1	4721126	4721126	4721126	66.18	95.76	0.39	0	49242_long_r9	210.637		NA		r9	2022-10-07
49832	136126	0.950457	2064	12.6961	hybrid	1556296	466577026	1	4827353	4827353	4827353	66.55	99.93	0.69	0	49832_hybrid	196.89		96.6528		r9	2022-10-07
49859	119234	1.01401	3305	12.9819	long_r9	NA	NA	1	4558815	4558815	4558815	66.46	100	0	0	49859_long_r9	222.429		NA		r9	2022-10-07
49868	73347	0.853369	5636	13.0046	long_r9	NA	NA	1	4558682	4558682	4558682	66.46	99.66	0	0	49868_long_r9	187.196		NA		r9	2022-10-07
50719	155243	1.07725	2030	12.8813	long_r9	NA	NA	1	4933449	4933449	4933449	66.23	99.76	1.08	0	50719_long_r9	218.356		NA		r9	2022-10-07
50967	101101	1.12694	6465	12.9685	long_r9	NA	NA	1	4656100	4656100	4656100	67.15	100	0.34	0	50967_long_r9	242.036		NA		r9	2022-10-07
51112	70730	0.842363	5978	12.9961	hybrid	1996014	597734254	2	4619194	4543627	4543627	66.14	99.59	0.34	0	51112_hybrid	182.362	58.0677	129.402	134.394	r9	2022-10-07
51167	67217	0.905483	8079	12.8145	hybrid	2001892	599772766	1	4470690	4470690	4470690	66.46	100	0	0	51167_hybrid	202.538		134.157		r9	2022-10-07
51857	74817	0.827174	5455	12.9946	long_r9	NA	NA	1	4668650	4668650	4668650	66.43	100	0.69	0	51857_long_r9	177.176		NA		r9	2022-10-07
51967	70447	0.779116	5466	12.9241	long_r9	NA	NA	2	4683720	4622457	4622457	67.08	99.89	0.74	0	51967_long_r9	166.346		NA		r9	2022-10-07
51997	67321	0.846486	6838	12.7824	hybrid	1906652	571621856	1	4583134	4583134	4583134	66.51	100	0.03	0	51997_hybrid	184.696		124.723		r9	2022-10-07
53324	63575	0.7741	6491	12.6072	long_r9	NA	NA	1	4870185	4870185	4870185	66.53	97.9	0.34	0	53324_long_r9	158.947		NA		r9	2022-10-07
53396	141365	1.43247	5200	13.6019	long_r9	NA	NA	1	4782454	4782454	4782454	66.02	100	0.69	0	53396_long_r9	299.525		NA		r9	2022-12-06
54250	188216	1.69919	4815	13.615	hybrid	2003096	600049698	1	4879426	4879426	4879426	66.24	100	0.39	0	54250_hybrid	348.236		122.975		r9	2022-12-06
54389	144348	1.55939	5818	13.5969	hybrid	1300566	389437478	1	4670011	4670011	4670011	67.04	99.91	0.29	0	54389_hybrid	333.916		83.3911		r9	2022-12-06
54478	261963	1.44266	1504	13.1076	long_r9	NA	NA	1	4546436	4546436	4546436	66.37	96.96	0.46	0	54478_long_r9	317.316		NA		r9	2022-12-06
55650	125408	1.46574	5736	12.8581	hybrid	2244028	672282746	1	4915912	4915912	4915912	66.53	100	0.05	0	55650_hybrid	298.163		136.756		r9	2022-12-06
59205	115377	1.08408	3403	13.3988	hybrid	3142314	939877892	1	4736214	4736214	4736214	66.45	100	0.74	0	59205_hybrid	228.892		198.445		r9	2022-08-23
59381	82987	0.996396	5573	14.0286	hybrid	1561910	467644714	2	4806535	4805038	4805038	66.63	100	0.1	0	59381_hybrid	207.3		97.2935		r9	2022-08-26
59440	73813	0.962124	6715	14.0521	long_r9	NA	NA	1	4618778	4618778	4618778	66.45	99.95	0.05	0	59440_long_r9	208.307		NA		r9	2022-08-26
59832	123559	0.99702	2075	13.91	hybrid	1853248	555266178	1	4805178	4805178	4805178	66.11	100	0.34	0	59832_hybrid	207.489		115.556		r9	2022-08-26
59849	124647	1.1809	3160	13.9776	hybrid	1888254	564167392	1	4893844	4893844	4893844	66.03	100	0.05	0	59849_hybrid	241.302		115.281		r9	2022-08-26
59904	69433	0.919697	6678	14.051	long_r9	NA	NA	1	4803311	4803311	4803311	66.93	99.89	0.69	0	59904_long_r9	191.471		NA		r9	2022-08-26
60353	197182	1.25104	1945	13.8137	hybrid	2377900	711567866	1	4910291	4910291	4910291	66.19	100	0.12	0	60353_hybrid	254.78		144.914		r9	2022-08-26
60365	87778	1.07686	6500.5	13.9583	long_r9	NA	NA	1	4437493	4437493	4437493	66.49	96.62	0.34	100	60365_long_r9	242.673		NA		r9	2022-08-26
60569	75264	0.912979	5605	14.0431	long_r9	NA	NA	1	4581145	4581145	4581145	66.74	99.67	0.46	0	60569_long_r9	199.291		NA		r9	2022-08-26
61043	84944	1.06011	6711	14.0475	long_r9	NA	NA	2	5112745	4820044	4820044	66.06	99.83	0.79	20	61043_long_r9	207.347		NA		r9	2022-08-26
61164	165039	1.17655	2682	14.0083	long_r9	NA	NA	1	4782460	4782460	4782460	66.02	100	0.69	0	61164_long_r9	246.014		NA		r9	2022-08-26
61308	93097	0.981142	4180	13.8377	hybrid	2348860	703916542	1	4596868	4596868	4596868	66.4	100	0.41	50	61308_hybrid	213.437		153.13		r9	2022-08-26
61973	71444	0.936578	7023.5	13.9426	long_r9	NA	NA	1	4780151	4780151	4780151	66.36	99.66	0.05	0	61973_long_r9	195.931		NA		r9	2022-08-26
62358	97555	1.27115	6937	13.4417	long_r9	NA	NA	1	4595567	4595567	4595567	66.5	99.91	0.12	0	62358_long_r9	276.603		NA		r9	2022-08-30
62437	88464	1.13181	6584	13.3701	long_r9	NA	NA	1	4635050	4635050	4635050	66.48	99.91	0.39	0	62437_long_r9	244.184		NA		r9	2022-08-30
62758	136917	1.19343	3354	13.154	long_r9	NA	NA	1	4525014	4525014	4525014	66.86	98.59	0.05	0	62758_long_r9	263.74		NA		r9	2022-08-30
62809	140438	1.26919	3930	13.3398	hybrid	1977808	592013756	1	4796078	4796078	4796078	66	100	0.69	0	62809_hybrid	264.631		123.437		r9	2022-08-30
62841	96920	1.23398	6827.5	13.3901	hybrid	1605452	480283188	1	4845470	4845470	4845470	66	100	0.03	0	62841_hybrid	254.667		99.12		r9	2022-08-30
63468	413890	0.849762	603	15.9765	long_r9	NA	NA	1	4565739	4565739	4565739	66.4	100	0	0	63468_long_r9	186.117		NA		r9	2022-08-30
63512	132288	1.40975	5439	13.3639	long_r9	NA	NA	1	4714175	4714175	4714175	66.34	99.93	0	0	63512_long_r9	299.045		NA		r9	2022-08-30
63632	83120	0.793975	3982.5	12.7106	hybrid	3055204	914224808	1	4715221	4715221	4715221	66.19	100	0.84	0	63632_hybrid	168.386		193.888		r9	2022-09-16
63641	207210	1.44341	1951	13.3516	long_r9	NA	NA	1	4774220	4774220	4774220	66.52	99.74	0.05	0	63641_long_r9	302.334		NA		r9	2022-08-30
63937	89499	1.17122	6784	13.279	long_r9	NA	NA	1	4612144	4612144	4612144	66.73	95.06	0	0	63937_long_r9	253.944		NA		r9	2022-08-30
64490	101430	1.22736	6527	13.3936	hybrid	2254914	674342530	1	4824730	4824730	4824730	65.97	100	1.37	0	64490_hybrid	254.389		139.768		r9	2022-08-30
64520	195398	1.54532	2719	13.3342	long_r9	NA	NA	1	4824830	4824830	4824830	65.97	100	1.37	0	64520_long_r9	320.286		NA		r9	2022-08-30
64610	92773	1.07672	6156	13.3166	long_r9	NA	NA	3	4849111	4752203	4752203	66.1	100	1.45	0	64610_long_r9	222.046		NA		r9	2022-09-20
65884	232612	1.29742	1209	13.1718	long_r9	NA	NA	1	4877945	4877945	4877945	66.21	99.83	0.05	0	65884_long_r9	265.977		NA		r9	2022-08-30
66441	276933	1.40791	1195	13.2968	long_r9	NA	NA	1	4648351	4648351	4648351	66.55	100	0	0	66441_long_r9	302.883		NA		r9	2022-09-20
66775	102623	1.08985	5461	13.218	long_r9	NA	NA	1	4712526	4712526	4712526	66.94	99.08	0.34	0	66775_long_r9	231.267		NA		r9	2022-09-20
67188	138862	1.61999	6600	12.8461	hybrid	2292470	685678638	1	4667423	4667423	4667423	66.4	100	0	0	67188_hybrid	347.084		146.907		r9	2022-12-06
67391	92820	1.1028	6379.5	13.1073	long_r9	NA	NA	1	4497145	4497145	4497145	66.81	99.61	0	0	67391_long_r9	245.223		NA		r9	2022-09-20
67524	222578	1.2892	1923	13.233	long_r9	NA	NA	1	4769297	4769297	4769297	66.32	100	1.1	0	67524_long_r9	270.313		NA		r9	2022-09-20
67540	81491	0.975067	6221	13.306	long_r9	NA	NA	1	4816302	4816302	4816302	66.25	100	0.8	0	67540_long_r9	202.451		NA		r9	2022-09-20
67732	113161	1.05292	3903	13.2979	long_r9	NA	NA	1	4692041	4692041	4692041	66.1	99.93	0.34	0	67732_long_r9	224.406		NA		r9	2022-09-20
68167	239997	1.15678	1005	13.2342	hybrid	2457052	736191846	1	4774122	4774122	4774122	66.3	100	0.16	0	68167_hybrid	242.303		154.205		r9	2022-09-20
68178	71067	0.944061	7211	13.2044	long_r9	NA	NA	1	4760458	4760458	4760458	66.14	95.93	0.07	0	68178_long_r9	198.313		NA		r9	2022-09-20
68302	92320	1.05389	6247	13.3253	hybrid	4420438	1320131402	1	4447801	4447801	4447801	67.16	100	0	0	68302_hybrid	236.947		296.805		r9	2022-09-20
68639	104093	1.07675	4988	13.3106	hybrid	2215614	663844766	1	4613783	4613783	4613783	66.4	100	0.11	0	68639_hybrid	233.377		143.883		r9	2022-09-23
69287	83370	1.08337	7231	13.7474	long_r9	NA	NA	1	4755629	4755629	4755629	66.3	99.85	0.39	0	69287_long_r9	227.807		NA		r9	2022-08-09
71799	59770	0.823546	6663.5	14.0838	long_r9	NA	NA	1	4882040	4882040	4882040	65.99	99.95	1.38	20	71799_long_r9	168.689		NA		r9	2022-10-04
73908	100835	1.12051	5049	13.6539	long_r9	NA	NA	1	4568052	4568052	4568052	66.56	100	0	0	73908_long_r9	245.293		NA		r9	2022-08-09
74171	87263	1.12268	7132	13.7064	long_r9	NA	NA	1	4784012	4784012	4784012	66.3	99.83	0.39	0	74171_long_r9	234.673		NA		r9	2022-08-09
74552	43479	0.495843	4520	13.5293	long_r9	NA	NA	1	4844928	4844928	4844928	66.3	100	0.69	0	74552_long_r9	102.343		NA		r9	2022-08-09
74580	77486	0.949609	6398	13.4393	hybrid	2469848	739679670	1	4897291	4897291	4897291	66.17	100	1.15	0	74580_hybrid	193.905		151.039		r9	2022-08-09
74628	109694	1.27708	6837	13.1223	long_r9	NA	NA	1	4672885	4672885	4672885	66.41	96.78	0.16	0	74628_long_r9	273.295		NA		r9	2022-12-06
74739	105448	1.22047	6374.5	13.6409	long_r9	NA	NA	1	4579499	4579499	4579499	66.51	100	0	0	74739_long_r9	266.507		NA		r9	2022-12-06
74827	100130	0.97603	3121	13.3529	long_r9	NA	NA	2	4587051	4548612	4548612	66.43	100	0.17	0	74827_long_r9	212.779		NA		r9	2022-08-09
74925	125812	0.961354	1201	13.2878	long_r9	NA	NA	1	4667686	4667686	4667686	66.29	99.9	0.11	0	74925_long_r9	205.959		NA		r9	2022-08-09
75343	59904	0.883306	8683	13.4454	hybrid	2683096	799575780	1	4550798	4550798	4550798	66.47	100	0	0	75343_hybrid	194.099		175.7		r9	2022-08-09
75800	89467	0.373074	633	14.742	long_r9	NA	NA	1	4648235	4648235	4648235	66.37	99.89	0	0	75800_long_r9	80.2613		NA		r9	2022-08-09
75910	75030	0.977946	7300.5	13.4253	long_r9	NA	NA	1	4725037	4725037	4725037	66.37	100	0	0	75910_long_r9	206.971		NA		r9	2022-08-09
76095	57879	0.845081	8563	13.4879	long_r9	NA	NA	1	4893029	4893029	4893029	66.47	99.48	0.78	0	76095_long_r9	172.711		NA		r9	2022-08-09
76756	76138	0.860469	5158	13.4161	long_r9	NA	NA	2	5026695	4950472	4950472	65.87	100	0.41	16.67	76756_long_r9	171.18	61.6941	NA		r9	2022-08-09
76792	77022	1.00257	8671.5	13.4593	long_r9	NA	NA	1	4874623	4874623	4874623	66.32	100	0.69	0	76792_long_r9	205.67		NA		r9	2022-08-09
77073	57466	0.847988	8502	13.4778	hybrid	2507110	750511196	1	4866166	4866166	4866166	66.66	100	0	0	77073_hybrid	174.262		154.23		r9	2022-08-09
77839	99891	1.10082	5659	13.5718	hybrid	1931496	578276868	1	4810051	4810051	4810051	66.3	100	0.05	0	77839_hybrid	228.858		120.223		r9	2022-12-06
77931	68508	0.890771	6719	13.4301	hybrid	2579816	771821136	1	4771048	4771048	4771048	66.63	100	0	0	77931_hybrid	186.703		161.772		r9	2022-08-09
78025	119796	1.37149	6102	13.7057	long_r9	NA	NA	1	4507239	4507239	4507239	66.55	100	0	0	78025_long_r9	304.286		NA		r9	2022-08-23
78143	91165	0.974668	4329	12.8301	long_r9	NA	NA	2	4818699	4817227	4817227	66.38	99.76	0.23	0	78143_long_r9	202.268		NA		r9	2022-08-16
78350	111871	0.982288	2285	13.4895	hybrid	3634482	1086097802	1	4789612	4789612	4789612	66.34	100	0.46	0	78350_hybrid	205.087		226.761		r9	2022-08-23
78393	86732	1.09167	5924	13.612	long_r9	NA	NA	1	4790882	4790882	4790882	66.34	99.83	0.05	0	78393_long_r9	227.863		NA		r9	2022-08-23
78540	81613	1.06899	6580	13.4605	long_r9	NA	NA	1	4677519	4677519	4677519	66.39	98.81	0.72	0	78540_long_r9	228.538		NA		r9	2022-08-23
79140	129893	1.41721	4386	13.0042	hybrid	1909808	572532036	1	4786402	4786402	4786402	66.39	100	0.53	0	79140_hybrid	296.092		119.616		r9	2022-08-02
79893	92110	1.15653	6549	13.2706	long_r9	NA	NA	1	4729168	4729168	4729168	66.41	100	0	0	79893_long_r9	244.554		NA		r9	2022-08-02
80084	59848	0.850609	7890.5	12.9683	long_r9	NA	NA	1	4789612	4789612	4789612	66.07	99.66	0.79	0	80084_long_r9	177.595		NA		r9	2022-08-16
80189	73153	0.904826	6267	12.9618	long_r9	NA	NA	1	4625305	4625305	4625305	66.71	100	0	0	80189_long_r9	195.625		NA		r9	2022-08-16
80501	68201	0.941273	7413	12.8918	long_r9	NA	NA	1	4801216	4801216	4801216	66.61	99.43	0	0	80501_long_r9	196.049		NA		r9	2022-08-16
80531	82313	0.862556	3665	12.6858	hybrid	2412766	723337116	1	4702889	4702889	4702889	66.33	99.91	0.07	0	80531_hybrid	183.41		153.807		r9	2022-08-16
80884	99329	1.38266	8966	13.3417	hybrid	2956192	883405938	1	4970276	4970276	4970276	66.04	100	0.41	0	80884_hybrid	278.186		177.738		r9	2022-08-02
81837	135124	1.14802	2438	12.6556	long_r9	NA	NA	1	4590802	4590802	4590802	66.51	98.59	0	0	81837_long_r9	250.069		NA		r9	2022-08-16
81962	95766	1.14867	6018	13.2995	long_r9	NA	NA	1	4778228	4778228	4778228	66.19	100	0.53	0	81962_long_r9	240.396		NA		r9	2022-08-02
82340	81008	1.07951	7133	13.3633	hybrid	2331250	698414230	1	4707184	4707184	4707184	66.59	100	0.57	33.33	82340_hybrid	229.331		148.372		r9	2022-08-02
82920	69672	0.935244	7405	13.9463	long_r9	NA	NA	1	4686896	4686896	4686896	66.39	99.43	0.34	0	82920_long_r9	199.544		NA		r9	2022-08-04
83388	96959	1.22846	6448	13.2612	long_r9	NA	NA	1	4780338	4780338	4780338	66.3	100	0	0	83388_long_r9	256.981		NA		r9	2022-08-05
83474	103551	1.15338	4921	13.2355	long_r9	NA	NA	1	4701474	4701474	4701474	66.34	100	0.69	0	83474_long_r9	245.322		NA		r9	2022-08-02
83923	76477	1.16306	9588	13.2679	long_r9	NA	NA	1	4769085	4769085	4769085	66.41	99.61	0.34	0	83923_long_r9	243.874		NA		r9	2022-08-02
84250	69013	0.922382	7447	14.0386	long_r9	NA	NA	1	4700120	4700120	4700120	67	99.76	0.29	0	84250_long_r9	196.246		NA		r9	2022-08-04
84383	89691	1.0279	4533	13.9136	long_r9	NA	NA	2	5031755	5022511	5022511	65.94	99.83	0.57	0	84383_long_r9	204.283		NA		r9	2022-08-04
85239	309562	1.14182	587	13.6975	hybrid	2710790	812322906	2	4660479	4656936	4656936	66.5	100	0.9	0	85239_hybrid	245		174.3		r9	2022-08-04
85828	80500	1.02197	6733.5	14.0104	long_r9	NA	NA	1	4854029	4854029	4854029	66.38	100	1.01	14.29	85828_long_r9	210.541		NA		r9	2022-08-04
85858	123279	1.26921	4336	13.2036	long_r9	NA	NA	3	4840299	4806138	4806138	66.61	99.83	0.63	0	85858_long_r9	262.217		NA		r9	2022-08-05
85929	119782	0.949217	1768	13.5929	long_r9	NA	NA	1	4677242	4677242	4677242	66.49	98.7	0.03	0	85929_long_r9	202.944		NA		r9	2022-08-04
86125	88990	1.17311	7297	13.2273	long_r9	NA	NA	1	4789481	4789481	4789481	66.34	99.89	0.46	0	86125_long_r9	244.935		NA		r9	2022-08-02
86156	117028	1.21975	4123	13.2598	long_r9	NA	NA	1	5057593	5057593	5057593	65.94	100	1.46	0	86156_long_r9	241.172		NA		r9	2022-08-05
86415	150281	1.2391	2100	13.0906	hybrid	3185654	953734726	1	4827349	4827349	4827349	66.1	100	1.22	0	86415_hybrid	256.682		197.569		r9	2022-08-05
86428	106661	1.04077	4127	14.006	long_r9	NA	NA	1	4942445	4942445	4942445	65.9	100	0.72	0	86428_long_r9	210.579		NA		r9	2022-08-04
86641	142939	1.08984	1084	13.7124	long_r9	NA	NA	1	4641802	4641802	4641802	66.43	100	0	0	86641_long_r9	234.788		NA		r9	2022-08-04
86708	105049	1.12605	4784	13.7383	long_r9	NA	NA	1	4577360	4577360	4577360	66.49	99.71	0	0	86708_long_r9	246.004		NA		r9	2022-08-04
86904	69814	0.904572	7159.5	14.0731	hybrid	3272848	979352956	1	4652491	4652491	4652491	66.71	100	0	0	86904_hybrid	194.427		210.501		r9	2022-08-04
87463	107329	1.38795	7701	13.3325	hybrid	2352042	704098588	1	4678569	4678569	4678569	66.54	100	0.12	0	87463_hybrid	296.662		150.494		r9	2022-08-05
87570	106694	1.41077	8241	13.2393	long_r9	NA	NA	1	4482292	4482292	4482292	66.52	96.93	0.34	100	87570_long_r9	314.744		NA		r9	2022-08-05
87828	91747	1.20668	6966	13.2416	long_r9	NA	NA	1	4820983	4820983	4820983	66.38	99.66	0.43	0	87828_long_r9	250.298		NA		r9	2022-08-05
88432	81182	1.10599	8332.5	13.307	long_r9	NA	NA	1	4690494	4690494	4690494	66.29	100	0.05	0	88432_long_r9	235.794		NA		r9	2022-08-05
89628	88584	1.25977	9067	13.1826	hybrid	2756952	826054448	1	4658300	4658300	4658300	66.4	100	0.34	0	89628_hybrid	270.436		177.33		r9	2022-08-05
89682	83987	1.15803	7693	13.3258	hybrid	2194972	657193396	1	4781326	4781326	4781326	66.3	100	0	0	89682_hybrid	242.198		137.45		r9	2022-08-05
89766	103122	1.27862	7157	13.2379	long_r9	NA	NA	1	4936861	4936861	4936861	66.34	99.43	0.23	0	89766_long_r9	258.994		NA		r9	2022-08-05
89937	96145	1.06521	5187	13.1731	long_r9	NA	NA	1	4449579	4449579	4449579	66.38	96.25	1.03	33.33	89937_long_r9	239.397		NA		r9	2022-08-05
90218	99064	1.27011	7833.5	13.7319	long_r9	NA	NA	1	4365806	4365806	4365806	66.78	99.88	0	0	90218_long_r9	290.922		NA		r9	2022-08-09
90312	86142	1.25184	9579.5	13.69	long_r9	NA	NA	1	4830015	4830015	4830015	66.23	100	0.05	0	90312_long_r9	259.179		NA		r9	2022-08-09
90403	97551	1.17741	6382	13.651	long_r9	NA	NA	1	4726838	4726838	4726838	66.41	100	0.05	0	90403_long_r9	249.09		NA		r9	2022-08-09
90406	78285	1.04712	7422	13.6617	hybrid	2234724	669966086	1	4768883	4768883	4768883	66.41	100	0.05	0	90406_hybrid	219.573		140.487		r9	2022-08-09
91248	89611	1.12735	6598	13.6993	long_r9	NA	NA	1	4734729	4734729	4734729	66.66	99.83	0.05	0	91248_long_r9	238.101		NA		r9	2022-08-09
92236	88414	1.2064	9172.5	13.75	long_r9	NA	NA	1	4837858	4837858	4837858	66.35	100	0.07	0	92236_long_r9	249.367		NA		r9	2022-08-09
92237	115224	1.05145	2775	13.3819	hybrid	2521092	754708770	1	4767185	4767185	4767185	66.28	100	0	0	92237_hybrid	220.56		158.313		r9	2022-08-09
92622	76497	1.11941	8909	13.7357	long_r9	NA	NA	1	4863469	4863469	4863469	66.24	100	0.05	0	92622_long_r9	230.166		NA		r9	2022-08-09
92788	67698	0.997426	8373.5	12.9495	long_r9	NA	NA	1	4860435	4860435	4860435	66.26	100	0.05	0	92788_long_r9	205.213		NA		r9	2022-08-16
93040	84173	0.965854	4942	12.9225	long_r9	NA	NA	1	4923589	4923589	4923589	66.59	99.79	0	0	93040_long_r9	196.169		NA		r9	2022-08-16
93052	85418	0.865531	3424	12.7661	long_r9	NA	NA	1	4970715	4970715	4970715	65.86	96.96	0.69	0	93052_long_r9	174.126		NA		r9	2022-08-16
93415	77543	1.08019	8310	13.7247	long_r9	NA	NA	1	4802676	4802676	4802676	66.28	100	0.69	0	93415_long_r9	224.914		NA		r9	2022-08-09
93425	73426	0.900929	5927	12.939	long_r9	NA	NA	1	4675766	4675766	4675766	66.17	99.3	0.39	0	93425_long_r9	192.681		NA		r9	2022-08-16
94573	84438	1.00784	5978.5	12.861	hybrid	2566358	768681212	1	4755884	4755884	4755884	66.11	100	1.15	0	94573_hybrid	211.915		161.627		r9	2022-08-16
94578	59306	0.805459	7340	12.9588	hybrid	2483134	742295538	1	4793974	4793974	4793974	66.15	99.89	0.34	0	94578_hybrid	168.015		154.839		r9	2022-08-16
95239	119810	1.29061	4797	13.4241	long_r9	NA	NA	1	4677560	4677560	4677560	66.49	99.32	0.03	0	95239_long_r9	275.915		NA		r9	2022-08-23
95268	87733	1.14645	6574	13.6256	hybrid	2750812	824221470	1	4557064	4557064	4557064	66.8	99.83	0	0	95268_hybrid	251.576		180.867		r9	2022-08-23
95346	234838	1.19594	626	13.4891	hybrid	2221938	665378804	1	4623976	4623976	4623976	66.51	100	0.11	0	95346_hybrid	258.638		143.898		r9	2022-08-23
95824	131683	1.11205	2151	13.6686	long_r9	NA	NA	1	4874655	4874655	4874655	66.27	100	0	0	95824_long_r9	228.128		NA		r9	2022-08-23
95948	165524	1.2	1349	13.5216	long_r9	NA	NA	1	4771317	4771317	4771317	66.39	99.83	0	0	95948_long_r9	251.502		NA		r9	2022-08-23
96309	101746	1.44025	9004	13.1781	hybrid	2780310	832707174	1	4724930	4724930	4724930	66.15	100	0	0	96309_hybrid	304.82		176.237		r9	2022-08-02
96539	90382	1.09047	5588	13.7162	long_r9	NA	NA	2	4804143	4791954	4791954	66.14	100	0.05	0	96539_long_r9	226.985		NA		r9	2022-08-23
96582	202075	1.12559	892	13.5565	long_r9	NA	NA	1	5033705	5033705	5033705	65.9	100	1.9	0	96582_long_r9	223.611		NA		r9	2022-08-23
96821	90553	1.39891	10785	13.2113	hybrid	2679274	801589496	1	4858202	4858202	4858202	66.52	100	0.95	0	96821_hybrid	287.949		164.997		r9	2022-08-02
97088	157218	1.69811	5692	13.1575	long_r9	NA	NA	1	4814680	4814680	4814680	66.19	99.66	0.69	0	97088_long_r9	352.695		NA		r9	2022-08-02
97354	100656	1.3978	7926	13.1881	long_r9	NA	NA	1	4517232	4517232	4517232	67.11	99.89	0.78	0	97354_long_r9	309.438		NA		r9	2022-08-02
98421	89697	1.25675	8164	13.2125	hybrid	2335170	699572568	1	4672818	4672818	4672818	66.4	100	0.39	0	98421_hybrid	268.949		149.711		r9	2022-08-02
98424	96235	1.33827	8451	13.1748	long_r9	NA	NA	1	4913336	4913336	4913336	66.22	100	0.39	0	98424_long_r9	272.374		NA		r9	2022-08-02
99219	113535	1.43341	6297	13.1765	long_r9	NA	NA	1	4639789	4639789	4639789	66.19	99	0.72	0	99219_long_r9	308.939		NA		r9	2022-08-02
99512	94405	1.36121	8858	13.1211	long_r9	NA	NA	1	4812142	4812142	4812142	66.6	100	0	0	99512_long_r9	282.871		NA		r9	2022-08-02
100618	75562	0.385351	989.5	14.9817	long_r9	NA	NA	1	4723714	4723714	4723714	66.32	99.4	0.05	0	100618_long_r9	81.578		NA		r9	2022-07-13
100956	135027	1.39271	4706	13.9076	long_r9	NA	NA	1	4959173	4959173	4959173	66.55	100	0	0	100956_long_r9	280.835		NA		r9	2022-07-13
101353	91381	1.22034	7673	13.1634	long_r9	NA	NA	1	4810092	4810092	4810092	66.32	99.89	0	0	101353_long_r9	253.704		NA		r9	2022-08-02
101466	50172	0.432627	2856	15.2629	long_r9	NA	NA	1	4457113	4457113	4457113	66.44	99.3	0.34	100	101466_long_r9	97.0645		NA		r9	2022-07-13
101630	46863	0.390475	3113	15.4332	long_r9	NA	NA	2	4874451	4711912	4711912	66.09	99.93	0.39	0	101630_long_r9	80.1066		NA		r9	2022-07-13
102755	33396	0.322413	4074	15.2928	long_r9	NA	NA	1	4852760	4852760	4852760	66.55	100	0.05	0	102755_long_r9	66.4391		NA		r9	2022-07-13
103356	208724	1.76511	3775	13.811	long_r9	NA	NA	1	4868334	4868334	4868334	66.2	100	0.05	0	103356_long_r9	362.57		NA		r9	2022-07-13
104331	140386	1.23821	2529	12.9062	hybrid	2096696	628132418	1	4858728	4858728	4858728	66.04	100	0.69	0	104331_hybrid	254.842		129.279		r9	2022-08-02
104759	43700	0.346593	2681.5	15.3342	long_r9	NA	NA	1	4687657	4687657	4687657	66.37	100	0.74	0	104759_long_r9	73.9374		NA		r9	2022-07-13
104851	126624	1.39112	5399	13.6327	long_r9	NA	NA	4	4577744	4437538	4437538	66.3	99.46	0	0	104851_long_r9	303.887		NA		r9	2022-07-13
105027	158112	1.51112	4653	13.7051	long_r9	NA	NA	1	4671099	4671099	4671099	66.46	91.02	0	0	105027_long_r9	323.505		NA		r9	2022-07-13
105130	92090	1.2274	7276	13.2374	long_r9	NA	NA	2	4924646	4848801	4848801	66.21	99.66	1.38	0	105130_long_r9	249.235	80.3736	NA		r9	2022-08-02
106389	146920	1.43954	4225	13.8746	long_r9	NA	NA	1	4758472	4758472	4758472	66.39	100	0.23	0	106389_long_r9	302.521		NA		r9	2022-07-27
106394	85711	1.1696	7778	13.3401	hybrid	2439862	728833988	1	4769389	4769389	4769389	66.54	100	0	0	106394_hybrid	245.231		152.815		r9	2022-08-02
106536	135115	1.47618	5585	13.7083	hybrid	2844912	851427540	1	4733048	4733048	4733048	66.45	99.89	0.05	0	106536_hybrid	311.887		179.89		r9	2022-07-27
106693	199902	1.68401	2700.5	13.7737	long_r9	NA	NA	2	4546108	4534584	4534584	66.62	100	0.46	50	106693_long_r9	370.428		NA		r9	2022-07-27
106694	61054	0.861806	8574	13.6529	long_r9	NA	NA	1	4542585	4542585	4542585	66.61	100	0.11	0	106694_long_r9	189.717		NA		r9	2022-07-27
106781	67414	0.905827	7365.5	13.9647	long_r9	NA	NA	1	4964383	4964383	4964383	66.15	99.66	0.34	0	106781_long_r9	182.465		NA		r9	2022-08-04
106813	143524	1.02049	1394	13.6882	long_r9	NA	NA	1	4811011	4811011	4811011	66.64	99.14	0	0	106813_long_r9	212.116		NA		r9	2022-08-04
107107	210861	1.7962	3733	13.5879	hybrid	2498754	748476752	1	4511428	4511428	4511428	67.12	100	0.78	0	107107_hybrid	398.146		165.907		r9	2022-12-06
107298	120049	1.35598	6908	13.5037	hybrid	3260498	974954208	1	4756527	4756527	4756527	65.9	100	0.34	0	107298_hybrid	285.078		204.972		r9	2022-12-06
107362	63822	0.880587	8275	13.7131	long_r9	NA	NA	1	4752049	4752049	4752049	66.43	100	1.15	0	107362_long_r9	185.307		NA		r9	2022-07-27
107515	103724	0.956229	2540	13.5255	hybrid	1757860	526466526	1	4739906	4739906	4739906	66.23	100	0	0	107515_hybrid	201.74		111.071		r9	2022-07-27
107544	72600	0.806652	4436.5	13.4719	long_r9	NA	NA	1	4774326	4774326	4774326	66.27	93.31	0.14	0	107544_long_r9	168.956		NA		r9	2022-07-27
107623	70874	0.950971	7713	13.6265	long_r9	NA	NA	1	4707658	4707658	4707658	66.68	99.83	0	0	107623_long_r9	202.005		NA		r9	2022-07-27
107723	77253	0.917059	5325	13.5788	long_r9	NA	NA	1	4748950	4748950	4748950	66.14	100	1.37	0	107723_long_r9	193.108		NA		r9	2022-07-27
107855	79626	0.912212	4895	13.5675	long_r9	NA	NA	1	4930460	4930460	4930460	65.99	100	1.18	16.67	107855_long_r9	185.016		NA		r9	2022-07-27
108544	29339	0.286921	4299	15.4141	long_r9	NA	NA	1	4988702	4988702	4988702	66.55	99.66	0	0	108544_long_r9	57.5141		NA		r9	2022-07-27
108710	78435	1.17244	9314	13.1255	long_r9	NA	NA	2	4641808	4602160	4602160	66.51	96.91	0.03	0	108710_long_r9	252.582		NA		r9	2022-08-02
109081	35600	0.291928	2869	14.8494	long_r9	NA	NA	1	4482782	4482782	4482782	66.36	95.05	0	0	109081_long_r9	65.122		NA		r9	2022-07-13
109259	63659	0.860223	8302	13.5876	long_r9	NA	NA	2	4881926	4820878	4820878	66.23	98.9	0.57	0	109259_long_r9	176.206		NA		r9	2022-07-27
109331	122214	1.86879	10803	13.5945	long_r9	NA	NA	1	4828395	4828395	4828395	66.65	99.51	0.05	0	109331_long_r9	387.041		NA		r9	2022-07-27
109383	105299	1.57607	10122	13.6845	hybrid	2381656	713419184	1	4700216	4700216	4700216	66.54	100	0.05	0	109383_hybrid	335.318		151.784		r9	2022-07-27
109432	137635	1.77788	7289	14.0682	long_r9	NA	NA	1	4839847	4839847	4839847	66.29	99.86	0	0	109432_long_r9	367.342		NA		r9	2022-07-29
109526	61803	0.887913	9130	13.607	hybrid	1822620	545399332	1	4836091	4836091	4836091	66.06	100	1.45	0	109526_hybrid	183.601		112.777		r9	2022-07-27
109693	125722	1.73231	8231	14.0783	long_r9	NA	NA	1	4892274	4892274	4892274	66	99.96	1.18	16.67	109693_long_r9	354.092		NA		r9	2022-07-29
109824	141467	1.76398	6846	14.0764	hybrid	2167434	648724530	1	4794681	4794681	4794681	66.68	100	0.06	0	109824_hybrid	367.904		135.301		r9	2022-07-29
110483	116178	1.56998	7850	13.9987	long_r9	NA	NA	1	4750345	4750345	4750345	66.37	99.97	0	0	110483_long_r9	330.497		NA		r9	2022-07-29
111021	116976	1.56573	7727.5	14.0482	long_r9	NA	NA	1	4962716	4962716	4962716	66.24	100	1.03	0	111021_long_r9	315.498		NA		r9	2022-07-29
111327	123346	1.61095	7325	13.9119	hybrid	2675152	800934576	1	4593880	4593880	4593880	66.79	100	0.05	0	111327_hybrid	350.673		174.348		r9	2022-07-29
111686	107678	1.567	8779	14.0757	hybrid	3211606	962024480	1	4323385	4323385	4323385	66.66	100	0	0	111686_hybrid	362.448		222.516		r9	2022-07-29
111714	130267	1.70552	7632	14.0335	long_r9	NA	NA	1	4429536	4429536	4429536	66.66	100	0	0	111714_long_r9	385.034		NA		r9	2022-07-29
112478	141942	1.43247	5206.5	13.9315	long_r9	NA	NA	1	4298662	4298662	4298662	66.62	99.89	0.69	0	112478_long_r9	333.237		NA		r9	2022-07-13
112521	129325	1.58063	6108	13.6706	long_r9	NA	NA	2	4848065	4846579	4846579	66.19	99.38	0.69	0	112521_long_r9	326.033		NA		r9	2022-07-29
112775	166164	1.75497	4629	13.9403	hybrid	2771504	830072802	1	4930392	4930392	4930392	66.14	99.83	0.05	0	112775_hybrid	355.949		168.358		r9	2022-07-29
113337	114467	1.55334	7635	13.9046	hybrid	2521958	755719628	2	5076638	4772733	4772733	66.05	100	1.08	20	113337_hybrid	305.977		148.862		r9	2022-07-29
113536	113068	1.64981	8928.5	13.855	long_r9	NA	NA	1	4765449	4765449	4765449	66.07	99.83	0.34	0	113536_long_r9	346.202		NA		r9	2022-07-29
113693	54482	0.420135	2349.5	15.0846	long_r9	NA	NA	1	4759479	4759479	4759479	66.42	99.86	0.03	0	113693_long_r9	88.2732		NA		r9	2022-07-13
113930	102502	1.31234	6613	13.111	long_r9	NA	NA	1	4741610	4741610	4741610	66.45	99.66	0.08	0	113930_long_r9	276.771		NA		r9	2022-08-02
113935	103173	1.21091	5418	13.0748	long_r9	NA	NA	1	4741554	4741554	4741554	66.45	99.37	0.08	0	113935_long_r9	255.383		NA		r9	2022-08-02
114018	100438	1.31002	7436	12.9544	hybrid	2355932	704239834	1	4692464	4692464	4692464	66.42	100	0.07	0	114018_hybrid	279.175		150.079		r9	2022-08-02
114288	100221	1.04901	3751	13.7571	long_r9	NA	NA	2	5018077	4888610	4888610	66.15	99.48	0.74	0	114288_long_r9	209.046		NA		r9	2022-07-21
114556	64309	0.934475	8234	13.8941	long_r9	NA	NA	1	4508376	4508376	4508376	66.5	95.78	0.34	100	114556_long_r9	207.275		NA		r9	2022-07-21
114885	96989	1.23029	7420	13.9196	hybrid	2735232	819231776	1	4787061	4787061	4787061	66.62	100	0.34	0	114885_hybrid	257.003		171.135		r9	2022-07-27
114904	147719	1.21047	2287	13.7719	long_r9	NA	NA	2	4972171	4637442	4637442	66.13	100	0.68	20	114904_long_r9	243.45		NA		r9	2022-07-27
115756	84138	1.19203	8827	13.804	hybrid	2823132	845652886	1	4713766	4713766	4713766	66.36	100	0.72	0	115756_hybrid	252.883		179.401		r9	2022-07-27
115866	85704	1.22482	8651	13.9524	long_r9	NA	NA	1	4557326	4557326	4557326	66.48	95.78	0.34	100	115866_long_r9	268.759		NA		r9	2022-07-27
116042	89245	0.930574	3202	13.8077	long_r9	NA	NA	1	4820339	4820339	4820339	66.24	100	0.69	0	116042_long_r9	193.052		NA		r9	2022-07-21
116085	104117	1.18688	5364	13.7553	hybrid	2688798	804406010	1	4848836	4848836	4848836	66.18	100	0.18	0	116085_hybrid	244.775		165.897		r9	2022-07-27
116119	144187	1.41089	3693	13.8421	long_r9	NA	NA	1	4490252	4490252	4490252	66.67	100	0.03	0	116119_long_r9	314.212		NA		r9	2022-07-27
116179	286203	1.38815	674	13.6564	long_r9	NA	NA	1	4774829	4774829	4774829	66.27	100	0.69	0	116179_long_r9	290.723		NA		r9	2022-07-27
116342	108786	1.29548	5896.5	13.9823	long_r9	NA	NA	1	4838194	4838194	4838194	66.33	99.71	1.15	0	116342_long_r9	267.761		NA		r9	2022-07-27
116467	221086	1.0334	866	13.7127	long_r9	NA	NA	2	4871144	4864885	4864885	66.25	100	1.15	0	116467_long_r9	212.148		NA		r9	2022-07-21
116616	97088	1.1323	5879	13.5328	long_r9	NA	NA	1	4516628	4516628	4516628	66.87	96.2	0.41	0	116616_long_r9	250.696		NA		r9	2022-07-27
117415	100065	1.03289	4272	13.8417	hybrid	2537514	758161474	1	4705166	4705166	4705166	66.77	100	0.69	33.33	117415_hybrid	219.524		161.134		r9	2022-07-21
118647	83870	1.00179	5307	13.985	long_r9	NA	NA	1	5031118	5031118	5031118	66.51	100	0.74	0	118647_long_r9	199.12		NA		r9	2022-07-21
118984	74211	1.01634	7361	13.6416	hybrid	2043334	611933726	1	4756769	4756769	4756769	66.61	100	0.03	0	118984_hybrid	213.661		128.645		r9	2022-07-21
119566	210200	1.16741	1020	13.6969	hybrid	2571126	768991820	2	4785188	4709692	4709692	66.32	100	0.69	0	119566_hybrid	243.964	164.068	160.703	167.094	r9	2022-07-21
119865	126769	1.01309	1645	13.7248	long_r9	NA	NA	1	4803331	4803331	4803331	66.32	99.31	0.05	0	119865_long_r9	210.915		NA		r9	2022-07-21
120293	89649	1.11319	6830	13.6772	long_r9	NA	NA	1	4677011	4677011	4677011	66.49	98.99	0.05	0	120293_long_r9	238.012		NA		r9	2022-07-21
120459	77121	0.954975	6032	14.0097	hybrid	2736416	819132408	1	4875417	4875417	4875417	66.44	99.66	1.13	0	120459_hybrid	195.876		168.013		r9	2022-07-21
121040	342494	0.720446	425	15.9566	long_r9	NA	NA	6	4968241	4923980	4923980	66.25	100	0	0	121040_long_r9	145.01		NA		r9	2022-09-23
121897	670326	1.31991	635	13.3537	hybrid	2482244	743103998	2	4811965	4809435	4809435	65.97	100	0	0	121897_hybrid	274.297		154.428		r9	2022-09-23
121940	156720	0.597214	1231	16.788	long_r9	NA	NA	1	4510909	4510909	4510909	66.44	99.97	0.11	0	121940_long_r9	132.393		NA		r9	2022-09-23
121947	74667	0.889807	5726	13.1421	hybrid	2261768	676601084	1	4688895	4688895	4688895	66.88	99.66	0.34	0	121947_hybrid	189.769		144.299		r9	2022-09-23
122966	153250	1.7068	6541	13.5793	long_r9	NA	NA	1	4623702	4623702	4623702	66.41	99.9	0	0	122966_long_r9	369.141		NA		r9	2022-12-06
123471	170510	1.22497	2267	13.1965	long_r9	NA	NA	1	4662587	4662587	4662587	66.52	95.41	0.16	0	123471_long_r9	262.724		NA		r9	2022-09-23
123832	83625	1.00224	6217	13.4708	long_r9	NA	NA	1	4831413	4831413	4831413	66.61	99.71	0.69	0	123832_long_r9	207.443		NA		r9	2022-09-23
124162	188068	1.20493	1303	13.3439	long_r9	NA	NA	2	5035255	5032004	5032004	65.87	100	1.53	14.29	124162_long_r9	239.299		NA		r9	2022-09-23
124433	72719	0.874974	5991	13.5544	long_r9	NA	NA	1	4654955	4654955	4654955	66.66	100	0	0	124433_long_r9	187.966		NA		r9	2022-09-23
124467	162168	1.23088	2576	13.3111	long_r9	NA	NA	1	4852467	4852467	4852467	66.16	95.91	0.15	0	124467_long_r9	253.66		NA		r9	2022-09-23
124475	138092	1.38118	4987	13.4598	hybrid	2650546	792965096	1	4857964	4857964	4857964	66.25	100	0.15	0	124475_hybrid	284.313		163.23		r9	2022-12-06
125041	170875	1.47435	3880	13.4248	long_r9	NA	NA	1	4837080	4837080	4837080	66.26	96.07	0.12	0	125041_long_r9	304.802		NA		r9	2022-12-06
125372	81485	0.916747	5332	13.0889	long_r9	NA	NA	2	4759103	4753483	4753483	66.25	99.49	0	0	125372_long_r9	192.63		NA		r9	2022-09-27
125442	90344	1.06772	5885	12.7331	hybrid	1771130	530341582	1	4649575	4649575	4649575	66.79	100	0.05	0	125442_hybrid	229.637		114.062		r9	2022-09-27
125580	74617	0.770998	4771	13.4272	hybrid	2770210	828479618	1	4809003	4809003	4809003	66.65	100	0.09	0	125580_hybrid	160.324		172.277		r9	2022-09-23
125607	74270	0.960617	6635.5	13.5764	long_r9	NA	NA	1	4990352	4990352	4990352	66.6	99.48	1.13	0	125607_long_r9	192.495		NA		r9	2022-09-23
125710	91635	1.07523	5723	13.0886	long_r9	NA	NA	1	4959076	4959076	4959076	66.63	99.48	0.85	0	125710_long_r9	216.821		NA		r9	2022-09-27
125711	88426	1.03152	5795	12.8419	long_r9	NA	NA	1	4697850	4697850	4697850	66.44	98.64	0.07	0	125711_long_r9	219.572		NA		r9	2022-09-27
126785	97225	1.11162	5765	13.0469	long_r9	NA	NA	2	4580223	4506324	4506324	66.83	99.66	0.34	0	126785_long_r9	242.7	48.1701	NA		r9	2022-09-27
128442	95069	1.09261	5628	13.0649	long_r9	NA	NA	1	4780523	4780523	4780523	66.39	100	0	0	128442_long_r9	228.555		NA		r9	2022-09-27
149487	84638	0.80424	4219	20.9562	long_r10	NA	NA	1	4476268	4476268	4476268	66.68	100	0.41	0	149487_long_r10	179.667		NA		r10	2024-08-06
149489	530488	0.98824	350	20.6948	long_r10	NA	NA	1	4505219	4505219	4505219	66.57	100	0.34	100	149489_long_r10	219.355		NA		r10	2024-06-25
149490	79695	0.700868	3683	21.2176	long_r10	NA	NA	1	4982386	4982386	4982386	65.95	99.83	1.08	0	149490_long_r10	140.669		NA		r10	2024-06-25
149491	180130	0.848557	486	21.0415	long_r10	NA	NA	4	4761659	4559056	4559056	66.26	99.83	1.03	40	149491_long_r10	178.206	128.273	NA		r10	2024-08-06
149492	71036	0.691071	4092	20.6901	long_r10	NA	NA	1	4753979	4753979	4753979	66.32	100	0.69	0	149492_long_r10	145.367		NA		r10	2024-08-06
149493	78449	0.719259	4308	21.2403	long_r10	NA	NA	1	4530538	4530538	4530538	66.57	100	0	0	149493_long_r10	158.758		NA		r10	2024-06-25
149494	77142	0.751712	4735.5	20.7917	long_r10	NA	NA	1	4752775	4752775	4752775	66.47	100	0.74	0	149494_long_r10	158.163		NA		r10	2024-08-06
149495	68159	0.61038	3149	20.6885	long_r10	NA	NA	1	4813890	4813890	4813890	66.29	100	0.34	0	149495_long_r10	126.795		NA		r10	2024-08-06
149496	318450	1.07547	443	22.0884	long_r10	NA	NA	1	4815730	4815730	4815730	66.29	100	0.05	0	149496_long_r10	223.324		NA		r10	2024-06-25
149497	236890	0.880424	428	21.9667	long_r10	NA	NA	1	4796212	4796212	4796212	66.26	100	0.05	0	149497_long_r10	183.566		NA		r10	2024-06-25
149498	962633	1.227	303	22.2967	long_r10	NA	NA	1	4690547	4690547	4690547	66.43	100	0.34	0	149498_long_r10	261.59		NA		r10	2024-06-25
149499	63064	0.689251	5048	20.763	long_r10	NA	NA	1	4493263	4493263	4493263	66.26	100	0.05	0	149499_long_r10	153.397		NA		r10	2024-08-06
149500	693980	1.10809	312	22.1055	long_r10	NA	NA	2	4927711	4886291	4886291	66.29	99.71	4.14	91.3	149500_long_r10	224.869		NA		r10	2024-08-06
149501	101818	0.653057	1026	21.1017	long_r10	NA	NA	1	4965204	4965204	4965204	66.3	100	2.07	100	149501_long_r10	131.527		NA		r10	2024-08-06
149502	93961	0.786868	3923	21.555	long_r10	NA	NA	1	4888661	4888661	4888661	66.15	100	0.23	0	149502_long_r10	160.958		NA		r10	2024-06-25
149503	96175	0.841607	4068	21.5071	long_r10	NA	NA	2	4634599	4227729	4227729	66.31	100	0.69	0	149503_long_r10	181.592		NA		r10	2024-06-25
149504	84503	0.747384	4052	21.163	long_r10	NA	NA	1	4816434	4816434	4816434	66.55	100	0.69	0	149504_long_r10	155.174		NA		r10	2024-06-25
149505	74705	0.729313	4631	20.5694	long_r10	NA	NA	4	4977279	4881999	4881999	66.2	100	0.39	0	149505_long_r10	146.528	79.7578	NA		r10	2024-08-06
149506	148133	0.842359	1031	21.2328	long_r10	NA	NA	1	4798511	4798511	4798511	66.3	100	0	0	149506_long_r10	175.546		NA		r10	2024-08-06
149507	315876	0.948676	405	21.7473	long_r10	NA	NA	1	4774714	4774714	4774714	66.32	100	0.69	0	149507_long_r10	198.688		NA		r10	2024-08-06
149508	90592	0.773522	3825	21.06	long_r10	NA	NA	1	4614499	4614499	4614499	66.48	100	0	0	149508_long_r10	167.629		NA		r10	2024-07-30
149509	91421	0.807747	3856	20.7227	long_r10	NA	NA	1	4741773	4741773	4741773	66.42	100	0	0	149510_long_r10	170.347		NA		r10	2024-06-25

## Sheet: S2_Reference_Genomes
ID	External Reference	Species (Lineage by Gröschel)
maltophilia_GCA_900186865	Type Strain	Stentrophomonas maltophilia (Sm6)
muris_GCA_024621935	Type Strain	Stentrophomonas muris (Sm4a)
forensis_GCA_028752115	Type Strain	Stentrophomonas forensis (Sm12)
sepilia_GCA_003244875	Type Strain	Stentrophomonas sepilia (Sm3)
africana_GCA_013004645	Type Strain	Stentrophomonas africana (Sm7)
geniculata_ATCC_19374_JCM_13324_GCA_001431625	Type Strain	Stentrophomonas geniculata (Sm10)
riyadhensis_GCA_025697965	Type Strain	Stentrophomonas riyadhensis (Sm15)
hibiscicola_ATCC_19867_GCA_000382065	Type Strain	Stentrophomonas hibiscicola (Sm5)
pavanii_GCA_900101175	Type Strain	Stentrophomonas pavanii (Sm2)
ERR3300023	Gröschel 2020	Stentrophomonas (Sm13)
ERR3300026	Gröschel 2020	Stentrophomonas (Sm17)
ERR3300046	Gröschel 2020	Stentrophomonas riyadhensis (Sm15)
CP011305	Gröschel 2020	Stentrophomonas geniculata (Sm10)
CP015612	Gröschel 2020	Stentrophomonas (Sm8)
CP025298	Gröschel 2020	Stentrophomonas (Sm4b)
CP040431	Gröschel 2020	Stentrophomonas maltophilia (Sm6)
CP040432	Gröschel 2020	Stentrophomonas (Sm11)
CP040433	Gröschel 2020	Stentrophomonas sepilia (Sm3)
CP040435	Gröschel 2020	Stentrophomonas africana (Sm7)
CP040436	Gröschel 2020	Stentrophomonas hibiscicola (Sm5)
CP040437	Gröschel 2020	Stentrophomonas pavanii (Sm2)
HE798556	Gröschel 2020	Stentrophomonas muris (Sm4a)
GCA_001676315	Gröschel 2020	Stentrophomonas (Sgn4)
GCA_002799165	Gröschel 2020	Stentrophomonas (Sm18)
SRR1656331	Gröschel 2020	Stentrophomonas (Sm9)

## Sheet: S3_Isolates_Metadata
Isolate ID	Assembly ID	Accession	Species (Gröschel Lineage)	Infection Site	Clinical Specimen	Cystic Fibrosis	Hospital Code	City	Gender	Age (Years)	Specimen Colection Date	Aztreonam-Avibactam (MIC)	Aztreonam-Avibactam (ECOFF-based Susceptibility Phenotype)	Colistin (MIC)	Levofloxacin (MIC)	Levofloxacin (ECOFF-based Susceptibility Phenotype)	Minocycline (MIC)	Minocycline (ECOFF-based Susceptibility Phenotype)	Tigecycline (MIC)	Tigecycline (ECOFF-based Susceptibility Phenotype)	Trimethoprim-Sulfamethoxazole (MIC)	Trimethoprim-Sulfamethoxazole (ECOFF-based Susceptibility Phenotype)	blaL1-like (CARBAPENEMS)	blaL2-like (CEPHALOSPORINS)	blaOXA (PENICILLINS)	blaGES (CEPHALOSPORINS)	smeDEF (EFFLUX)	smeYZ (EFFLUX)	smeIJK (EFFLUX)	smeOP-tolCsm (EFFLUX)	emrABC (EFFLUX)	smeU1VWU2X (EFFLUX)	smeGH (EFFLUX)	smeMN (EFFLUX)	smeABC (EFFLUX)	AGMEs (AMINOGLYCOSIDES)	sul (SULFONAMIDES)	eptA mcr-5-like (POLYMYXINS)	eptA mcr-8-like (POLYMYXINS)	(AMPHENICOLS)	qnr (QUINOLONES)	tet (TETRACYCLINES)	arr (RIFAMYCINS)	sat (STREPTOTHRICINS)	qacE (QUATERNARY AMMONIUM)	(ARSENIC)	(COPPER)	(MERCURY)	Plasmids(rep_type,predicted_mobility,args)
181	181_hybrid	SAMN49748064	Stenotrophomonas maltophilia (Sm6)	Respiratory	Bronchoalveolar Lavage (BAL)	No	Stavropol (23)	Stavropol	Male	0	2004-03-01T21:00:00.000Z	1	WT	64	1	WT	0.125	WT	0.25	WT	4	NWT	blaL1	blaL2	--	--	smeD, smeE, smeF	smeY, smeZ	smeI, smeJ, smeK	smeO, smeP	emrA, emrB, emrC	smeU1, smeV, smeW, smeU2, smeX	smeG, smeH	smeM, smeN	smeA, smeB, smeC	aph(6), aph(3')-IIc	--	mcr-5-like	mcr-8-like	--	qnrE	--	arr	--	--	--	--	--
211	211_long_r9	SAMN49748065	Stenotrophomonas muris (Sm4a)	Bloodstream	Blood	No	Kazan (31)	Kazan	Male	0	2002-09-15T20:00:00.000Z	2	WT	32	0.5	WT	0.125	WT	0.25	WT	0.5	WT	blaL1	blaL2	--	--	smeD, smeE, smeF	smeY, smeZ	smeI, smeJ, smeK	smeO, smeP	emrA, emrB, emrC	smeU1, smeV, smeW, smeU2, smeX	smeG, smeH	smeM, smeN	smeA, smeB, smeC	aph(6), aph(3')-IIc, aac(6')-Iz	--	mcr-5-like	mcr-8-like	--	qnrE	--	arr	--	--	--	--	--
220	220_long_r9	SAMN49748066	Stenotrophomonas (Sm9)	Respiratory	Pleural Fluid	No	Tomsk (38)	Tomsk	Male	23	2002-08-12T20:00:00.000Z	2	WT	0.06	0.5	WT	0.25	WT	0.5	WT	16	NWT	blaL1	blaL2	--	--	smeD, smeE, smeF	smeY, smeZ	smeI, smeJ, smeK	smeO, smeP	emrA, emrB, emrC	smeU1, smeV, smeW, smeU2, smeX	smeG, smeH	smeM, smeN	--	aph(6), aph(3')-IIc, aadA2	sul1	mcr-5-like	--	cml, cml, cmx, cmx, cmx	qnrE	--	arr	--	qacE	--	copA, copB, copL	merA, merD, merE, merP, merR, merT
336	336_hybrid	SAMN49748067	Stenotrophomonas muris (Sm4a)	Urinary	Urine	No	Tomsk (38)	Tomsk	Male	22	2002-10-03T20:00:00.000Z	2	WT	8	0.5	WT	0.125	WT	0.5	WT	1	WT	blaL1	blaL2	--	--	smeD, smeE, smeF	smeY, smeZ	smeI, smeJ, smeK	smeO, smeP	emrA, emrB, emrC	smeU1, smeV, smeW, smeU2, smeX	smeG, smeH	smeM, smeN	smeA, smeB, smeC	aph(6)	--	mcr-5-like	mcr-8-like	--	qnrE	--	arr	--	--	--	--	--
394	394_long_r9	SAMN49748068	Stenotrophomonas maltophilia (Sm6)	Respiratory	Endotracheal Aspirate	No	Moscow (11)	Moscow	Female	17	2002-09-17T20:00:00.000Z	2	WT	8	0.5	WT	0.125	WT	0.125	WT	0.5	WT	blaL1	blaL2	--	--	smeD, smeE, smeF	smeY, smeZ	smeI, smeJ, smeK	smeO, smeP	emrA, emrB, emrC	smeU1, smeV, smeW, smeU2, smeX	smeG, smeH	smeM, smeN	smeA, smeB, smeC	aph(6), aph(3')-IIc	--	mcr-5-like	mcr-8-like	--	qnrE	--	arr	--	--	--	copA, copB, copL	merA, merP	-, non-mobilizable, no
439	439_long_r9	SAMN49748069	Stenotrophomonas (Sm13)	Respiratory	Endotracheal Aspirate	No	Moscow (11)	Moscow	Female	46	2002-11-03T21:00:00.000Z	2	WT	0.06	0.5	WT	0.125	WT	1	WT	8	NWT	blaL1	blaL2	--	--	smeD, smeE, smeF	smeY, smeZ	smeI, smeJ, smeK	smeO, smeP	emrA, emrB, emrC	smeU1, smeV, smeW, smeU2, smeX	smeG, smeH	smeM, smeN	smeA, smeB, smeC	aph(6), aph(3')-IIc	--	mcr-5-like	mcr-8-like	--	qnrD	--	arr	--	--	--	copA, copB, copL	merA, merD, merE, merP, merR, merT
521	521_hybrid	SAMN49748070	Stenotrophomonas (Sm13)	Intra-abdominal	Wound Discharge	No	Moscow (10)	Moscow	Male	34	2002-12-08T21:00:00.000Z	2	WT	0.125	0.5	WT	0.125	WT	1	WT	8	NWT	blaL1	blaL2	--	--	smeD, smeE, smeF	smeY, smeZ	smeI, smeJ, smeK	smeO, smeP	emrA, emrB, emrC	smeU1, smeV, smeW, smeU2, smeX	smeG, smeH	smeM, smeN	smeA, smeB, smeC	aph(6), aph(3')-IIc	--	mcr-5-like	mcr-8-like	--	qnrD	--	arr	--	--	--	copA, copB, copL	merA, merD, merE, merP, merR, merT
632	632_long_r9	SAMN49748071	Stenotrophomonas maltophilia (Sm6)	Respiratory	Bronchoalveolar Lavage (BAL)	No	Saint Petersburg (21)	Saint Petersburg	Male	28	2002-09-23T20:00:00.000Z	2	WT	16	1	WT	0.25	WT	0.5	WT	1	WT	blaL1	blaL2	--	--	smeD, smeE, smeF	smeY, smeZ	smeI, smeJ, smeK	smeO, smeP	emrA, emrB, emrC	smeU1, smeV, smeW, smeU2, smeX	smeG, smeH	smeM, smeN	smeA, smeB, smeC	aph(6), aph(3')-IIc	--	mcr-5-like	mcr-8-like	--	qnrE	--	arr	--	--	--	copA, copB, copL	--
826	826_long_r9	SAMN49748072	Stenotrophomonas hibiscicola (Sm5)	Respiratory	Endotracheal Aspirate	No	Yekaterinburg (4)	Yekaterinburg	Male	0	2002-12-18T21:00:00.000Z	2	WT	32	2	WT	0.25	WT	2	WT	0.125	WT	blaL1	blaL2	--	--	smeD, smeE, smeF	smeY, smeZ	smeI, smeJ, smeK	smeO, smeP	emrA, emrB, emrC	smeU1, smeV, smeW, smeU2, smeX	smeG, smeH	smeM, smeN	smeA, smeB, smeC	aph(6), aph(3')-IIc	--	mcr-5-like	mcr-8-like	cml	qnrD	--	arr	--	--	arsN2	--	--
837	837_long_r9	SAMN49748073	Stenotrophomonas maltophilia (Sm6)	Respiratory	Endotracheal Aspirate	No	Yekaterinburg (4)	Yekaterinburg	Male	0	2003-01-09T21:00:00.000Z	1	WT	0.5	0.5	WT	0.125	WT	0.5	WT	0.5	WT	blaL1	blaL2	--	--	smeD, smeE, smeF	smeY, smeZ	smeI, smeJ, smeK	smeO, smeP	emrA, emrB, emrC	smeU1, smeV, smeW, smeU2, smeX	smeG, smeH	smeM, smeN	smeA, smeB, smeC	aph(6), aph(3')-IIc, aac(6')-Iz	--	mcr-5-like	mcr-8-like	--	qnrE	--	arr	--	--	arsN2	--	--
928	928_hybrid	SAMN49748074	Stenotrophomonas pavanii (Sm2)	Intra-abdominal	Wound Discharge	No	Kazan (31)	Kazan	Male	0	2003-02-06T21:00:00.000Z	2	WT	4	4	WT	0.5	WT	2	WT	0.125	WT	blaL1	blaL2	--	--	smeD, smeE, smeF	smeY, smeZ	smeI, smeJ, smeK	smeO, smeP	emrA, emrB, emrC	smeU1, smeV, smeW, smeU2, smeX	smeG, smeH	smeM, smeN	smeA, smeB, smeC	aph(6), aph(3')-IIc, aac(6')-Iak	--	mcr-5-like	mcr-8-like	--	qnrE	--	arr	--	--	--	copA, copB, copL	merA, merD, merE, merP, merR, merT
1348	1348_long_r9	SAMN49748075	Stenotrophomonas maltophilia (Sm6)	Urinary	Urine	No	Moscow (17)	Moscow	Male	60	2002-11-18T21:00:00.000Z	2	WT	32	0.5	WT	0.125	WT	0.5	WT	0.5	WT	blaL1	blaL2	--	--	smeD, smeE, smeF	smeY, smeZ	smeI, smeJ, smeK	smeO, smeP	emrA, emrB, emrC	smeU1, smeV, smeW, smeU2, smeX	smeG, smeH	smeM, smeN	smeA, smeB, smeC	aph(6), aph(3')-IIc, aac(6')-Iz	--	mcr-5-like	mcr-8-like	--	qnrE	--	arr	--	--	arsN2	--	--
1479	1479_long_r9	SAMN49748076	Stenotrophomonas (Sm9)	Bloodstream	Blood	No	Novosibirsk (213)	Novosibirsk	Female	37	2003-04-06T20:00:00.000Z	2	WT	0.06	0.5	WT	0.25	WT	0.5	WT	4	NWT	blaL1	blaL2	--	--	smeD, smeE, smeF	smeY, smeZ	smeI, smeJ, smeK	smeO, smeP	emrA, emrB, emrC	smeU1, smeV, smeW, smeU2, smeX	smeG, smeH	smeM, smeN	--	aph(6), aph(3')-IIc	--	mcr-5-like	--	cml	qnrE	--	arr	--	--	--	--	merA, merP
1819	1819_long_r9	SAMN49748077	Stenotrophomonas maltophilia (Sm6)	Respiratory	Bronchoalveolar Lavage (BAL)	No	Saint Petersburg (21)	Saint Petersburg	Male	55	2003-03-10T21:00:00.000Z	2	WT	4	0.5	WT	0.125	WT	0.25	WT	0.125	WT	blaL1	blaL2	--	--	smeD, smeE, smeF	smeY, smeZ	smeI, smeJ, smeK	smeO, smeP	emrA, emrB, emrC	smeU1, smeV, smeW, smeU2, smeX	smeG, smeH	smeM, smeN	smeA, smeB, smeC	aph(6), aph(3')-IIc, aac(6')-Iz	--	mcr-5-like	mcr-8-like	--	qnrB	--	arr	--	--	--	--	merA, merP	-, non-mobilizable, no
1886	1886_long_r9	SAMN49748078	Stenotrophomonas maltophilia (Sm6)	Respiratory	Sputum	No	Irkutsk (30)	Irkutsk	Male	0	2003-04-16T20:00:00.000Z	2	WT	16	4	WT	0.5	WT	2	WT	8	NWT	blaL1	blaL2	--	--	smeD, smeE, smeF	smeY, smeZ	smeI, smeJ, smeK	smeO, smeP	emrA, emrB, emrC	smeU1, smeV, smeW, smeU2, smeX	smeG, smeH	smeM, smeN	smeA, smeB, smeC	aph(6), aph(3')-IIc, aac(6')-Iz	--	mcr-5-like	mcr-8-like	--	qnrB	--	arr	--	--	--	--	--
1951	1951_long_r9	SAMN49748079	Stenotrophomonas pavanii (Sm2)	Intra-abdominal	Drainage Fluid	No	Moscow (16)	Moscow	Male	65	2002-11-19T21:00:00.000Z	2	WT	8	4	WT	0.5	WT	2	WT	32	NWT	blaL1	blaL2	blaOXA-2	--	smeD, smeE, smeF	smeY, smeZ	smeI, smeJ, smeK	smeO, smeP	emrA, emrB, emrC	smeU1, smeV, smeW, smeU2, smeX	smeG, smeH	smeM, smeN	smeA, smeB, smeC	aph(6), aph(6)-Id, aph(3')-IIc, aph(3')-XV, aph(3'')-Ib, aac(3)-I, aac(6')-Iak	sul1	mcr-5-like	mcr-8-like	--	qnrD	--	arr	--	qacE	--	copA, copB, copL	merA, merA, merD, merD, merE, merE, merP, merP, merR, merR, merT, merT
1956	1956_long_r9	SAMN49748080	Stenotrophomonas maltophilia (Sm6)	Respiratory	Sputum	No	Moscow (16)	Moscow	Male	55	2002-11-24T21:00:00.000Z	2	WT	32	2	WT	0.125	WT	1	WT	0.125	WT	blaL1	blaL2	--	--	smeD, smeE, smeF	smeY, smeZ	smeI, smeJ, smeK	smeO, smeP	emrA, emrB, emrC	smeU1, smeV, smeW, smeU2, smeX	smeG, smeH	smeM, smeN	smeA, smeB, smeC	aph(6), aph(3')-IIc	--	mcr-5-like	mcr-8-like	--	qnrE	--	arr	--	--	--	copA, copB, copL	--
2113	2113_long_r9	SAMN49748081	Stenotrophomonas maltophilia (Sm6)	Intra-abdominal	Wound Discharge	No	Moscow (14)	Moscow	Female	67	2002-10-28T21:00:00.000Z	4	WT	4	0.5	WT	0.125	WT	0.25	WT	4	NWT	blaL1	blaL2	--	--	smeD, smeE, smeF	smeY, smeZ	smeI, smeJ, smeK	smeO, smeP	emrA, emrB, emrC	smeU1, smeV, smeW, smeU2, smeX	smeG, smeH	smeM, smeN	smeA, smeB, smeC	aph(6), aph(3')-IIc, aac(6')-Iz	--	mcr-5-like	mcr-8-like	--	qnrE	--	arr	--	--	arsN2	--	--
2171	2171_long_r9	SAMN49748082	Stenotrophomonas muris (Sm4a)	Bloodstream	Blood	No	Moscow (14)	Moscow	Female	49	2003-03-11T21:00:00.000Z	2	WT	16	0.5	WT	1	WT	0.5	WT	8	NWT	blaL1	blaL2	--	--	smeD, smeE, smeF	smeY, smeZ	smeI, smeJ, smeK	smeO, smeP	emrA, emrB, emrC	smeU1, smeV, smeW, smeU2, smeX	smeG, smeH	smeM, smeN	smeA, smeB, smeC	aph(6), aph(3')-IIc	--	mcr-5-like	mcr-8-like	--	qnrE	--	arr	--	--	--	--	--
2201	2201_hybrid	SAMN49748083	Stenotrophomonas (Sgn4)	Respiratory	Sputum	No	Tyumen (24)	Tyumen	Male	38	2003-05-11T20:00:00.000Z	4	WT	0.06	0.5	WT	0.125	WT	0.5	WT	0.5	WT	blaL1	blaL2	--	--	smeD, smeE, smeF	smeY, smeZ	smeI, smeJ, smeK	smeO, smeP	emrA, emrB, emrC	smeU1, smeV, smeW, smeU2, smeX	smeG, smeH	smeM, smeN	--	aph(6), aac(6')	--	mcr-5-like	--	--	--	--	arr	--	--	--	copA, copB, copL	merA, merD, merE, merP, merR, merT
2255	2255_long_r9	SAMN49748084	Stenotrophomonas maltophilia (Sm6)	Respiratory	Bronchoalveolar Lavage (BAL)	No	Stavropol (23)	Stavropol	Male	1	2003-06-01T20:00:00.000Z	2	WT	32	4	WT	0.5	WT	1	WT	4	NWT	blaL1	blaL2	--	--	smeD, smeE, smeF	smeY, smeZ	smeI, smeJ, smeK	smeO, smeP	emrA, emrB, emrC	smeU1, smeV, smeW, smeU2, smeX	smeG, smeH	smeM, smeN	smeA, smeB, smeC	aph(6), aph(3')-IIc, aac(6')-Iz	--	mcr-5-like	mcr-8-like	--	qnrD	--	arr	--	--	--	--	--
2615	2615_long_r9	SAMN49748085	Stenotrophomonas maltophilia (Sm6)	Respiratory	Sputum	No	Chelyabinsk (26)	Chelyabinsk	Female	19	2003-09-02T20:00:00.000Z	2	WT	8	8	NWT	1	WT	4	WT	0.125	WT	blaL1	blaL2	--	--	smeD, smeE, smeF	smeY, smeZ	smeI, smeJ, smeK	smeO, smeP	emrA, emrB, emrC	smeU1, smeV, smeW, smeU2, smeX	smeG, smeH	smeM, smeN	smeA, smeB, smeC	aph(6), aph(3')-IIc, aac(6')-Iz	--	mcr-5-like	mcr-8-like	--	qnrE	--	arr	--	--	--	--	--
2660	2660_hybrid	SAMN49748086	Stenotrophomonas geniculata (Sm10)	Respiratory	Endotracheal Aspirate	No	Yekaterinburg (3)	Yekaterinburg	Male	17	2003-08-24T20:00:00.000Z	2	WT	0.06	0.5	WT	0.25	WT	0.5	WT	0.125	WT	blaL1	blaL2	--	--	smeD, smeE, smeF	smeY, smeZ	smeI, smeJ, smeK	smeO, smeP	emrA, emrB, emrC	smeU1, smeV, smeW, smeU2, smeX	smeG, smeH	smeM, smeN	smeA, smeB, smeC	aph(6), aph(3')-IIc	--	mcr-5-like	mcr-8-like	cml	qnrE	--	arr	--	--	arsN2	--	--
3060	3060_long_r9	SAMN49748087	Stenotrophomonas (Sm8)	Respiratory	Endotracheal Aspirate	No	Moscow (179)	Moscow	Female	0	2003-10-01T20:00:00.000Z	0.5	WT	0.5	0.5	WT	0.125	WT	0.5	WT	2	WT	blaL1	blaL2	--	--	smeD, smeE, smeF	smeY, smeZ	smeI, smeJ, smeK	smeO, smeP	emrA, emrB, emrC	smeU1, smeV, smeW, smeU2, smeX	smeG, smeH	smeM, smeN	--	aph(6), aph(3')-IIc	--	mcr-5-like	--	cml	qnrE	--	arr	--	--	--	copA, copB	--
3215	3215_long_r9	SAMN49748088	Stenotrophomonas pavanii (Sm2)	Respiratory	Sputum	No	Moscow (179)	Moscow	Female	62	2004-01-11T21:00:00.000Z	2	WT	4	2	WT	1	WT	1	WT	0.5	WT	blaL1	blaL2	--	--	smeD, smeE, smeF	smeY, smeZ	smeI, smeJ, smeK	smeO, smeP	emrA, emrB, emrC	smeU1, smeV, smeW, smeU2, smeX	smeG, smeH	smeM, smeN	smeA, smeB, smeC	aph(6), aph(3')-IIc, aac(6')-Iak	--	mcr-5-like	mcr-8-like	--	qnrD	--	arr	--	--	--	copA, copB, copL	merA, merD, merE, merP, merR, merT
3265	3265_hybrid	SAMN49748089	Stenotrophomonas geniculata (Sm10)	Respiratory	Sputum	No	Tyumen (24)	Tyumen	Male	0	2004-01-19T21:00:00.000Z	1	WT	4	0.5	WT	0.5	WT	1	WT	0.25	WT	blaL1	blaL2	--	--	smeD, smeE, smeF	smeY, smeZ	smeI, smeJ, smeK	smeO, smeP	emrA, emrB, emrC	smeU1, smeV, smeW, smeU2, smeX	smeG, smeH	smeM, smeN	smeA, smeB, smeC	aph(6), aph(3')-IIc	--	mcr-5-like	mcr-8-like	cml	qnrE	--	arr	--	--	arsN2	copA, copB, copL	--
3305	3305_hybrid	SAMN49748090	Stenotrophomonas maltophilia (Sm6)	Respiratory	Sputum	No	Tyumen (24)	Tyumen	Male	56	2003-11-02T21:00:00.000Z	2	WT	32	4	WT	0.5	WT	1	WT	32	NWT	blaL1	blaL2	--	--	smeD, smeE, smeF	smeY, smeZ	smeI, smeJ, smeK	smeO, smeP	emrA, emrB, emrC	smeU1, smeV, smeW, smeU2, smeX	smeG, smeH	smeM, smeN	smeA, smeB, smeC	aph(6), aph(3')-IIc, aac(6')-Iz, aadA2	sul1	mcr-5-like	mcr-8-like	--	qnrE	--	arr	--	qacE	arsN2	--	merA, merD, merE, merP, merR, merT
3341	3341_long_r9	SAMN49748091	Stenotrophomonas sepilia (Sm3)	Respiratory	Sputum	No	Krasnodar (6)	Krasnodar	Male	73	2003-11-13T21:00:00.000Z	1	WT	32	0.5	WT	0.125	WT	0.5	WT	0.25	WT	blaL1	blaL2	--	--	smeD, smeE, smeF	smeY, smeZ	smeI, smeJ, smeK	smeO, smeP	emrA, emrB, emrC	smeU1, smeV, smeW, smeU2, smeX	smeG, smeH	smeM, smeN	smeA, smeB, smeC	aph(6), aph(3')-IIc	--	mcr-5-like	mcr-8-like	--	qnrD	--	arr	--	--	--	copA, copB, copL	merA, merD, merE, merP, merR, merT
3350	3350_hybrid	SAMN49748092	Stenotrophomonas muris (Sm4a)	Urinary	Urine	No	Moscow (17)	Moscow	Male	57	2004-01-11T21:00:00.000Z	2	WT	4	2	WT	0.5	WT	1	WT	0.125	WT	blaL1	blaL2	--	--	smeD, smeE, smeF	smeY, smeZ	smeI, smeJ, smeK	smeO, smeP	emrA, emrB, emrC	smeU1, smeV, smeW, smeU2, smeX	smeG, smeH	smeM, smeN	smeA, smeB, smeC	aph(6), aph(3')-IIc	--	mcr-5-like	mcr-8-like	--	qnrE	--	arr	--	--	--	copA, copB, copL	merA, merD, merE, merP, merR, merT
3872	3872_long_r9	SAMN49748093	Stenotrophomonas maltophilia (Sm6)	Respiratory	Bronchoalveolar Lavage (BAL)	No	Yaroslavl (27)	Yaroslavl	Female	25	2004-03-31T20:00:00.000Z	2	WT	32	1	WT	0.25	WT	1	WT	8	NWT	blaL1	blaL2	--	--	smeD, smeE, smeF	smeY, smeZ	smeI, smeJ, smeK	smeO, smeP	emrA, emrB, emrC	smeU1, smeV, smeW, smeU2, smeX	smeG, smeH	smeM, smeN	smeA, smeB, smeC	aph(6), aph(3')-IIc, aac(6')-Iz	--	mcr-5-like	mcr-8-like	--	qnrE	--	arr	--	--	arsN2	--	--
4442	4442_long_r9	SAMN49748094	Stenotrophomonas maltophilia (Sm6)	Respiratory	Endotracheal Aspirate	No	Smolensk (22)	Smolensk	Male	18	2002-12-02T21:00:00.000Z	2	WT	32	0.5	WT	0.125	WT	0.5	WT	1	WT	blaL1	blaL2	--	--	smeD, smeE, smeF	smeY, smeZ	smeI, smeJ, smeK	smeO, smeP	emrA, emrB, emrC	smeU1, smeV, smeW, smeU2, smeX	smeG, smeH	smeM, smeN	smeA, smeB, smeC	aph(6), aph(3')-IIc, aac(6')-Iz	--	mcr-5-like	mcr-8-like	--	qnrE	--	arr	--	--	arsN2	--	--
4552	4552_long_r9	SAMN49748095	Stenotrophomonas maltophilia (Sm6)	Respiratory	Bronchoalveolar Lavage (BAL)	No	Smolensk (22)	Smolensk	Female	50	2003-05-04T20:00:00.000Z	2	WT	8	0.5	WT	0.125	WT	0.25	WT	0.5	WT	blaL1	blaL2	--	--	smeD, smeE, smeF	smeY, smeZ	smeI, smeJ, smeK	smeO, smeP	emrA, emrB, emrC	smeU1, smeV, smeW, smeU2, smeX	smeG, smeH	smeM, smeN	smeA, smeB, smeC	aph(6), aph(3')-IIc, aac(6')-Iz	--	mcr-5-like	mcr-8-like	--	qnrB	--	arr	--	--	--	--	--
4827	4827_hybrid	SAMN49748096	Stenotrophomonas maltophilia (Sm6)	Respiratory	Sputum	No	Moscow (16)	Moscow	Male	54	2004-01-18T21:00:00.000Z	2	WT	8	0.5	WT	0.125	WT	0.5	WT	4	NWT	blaL1	blaL2	--	--	smeD, smeE, smeF	smeY, smeZ	smeI, smeJ, smeK	smeO, smeP	emrA, emrB, emrC	smeU1, smeV, smeW, smeU2, smeX	smeG, smeH	smeM, smeN	smeA, smeB, smeC	aph(6), aph(3')-IIc, aac(6')-Iz	--	mcr-5-like	mcr-8-like	--	qnrE	--	arr	--	--	arsN2	--	merA, merP
4830	4830_long_r9	SAMN49748097	Stenotrophomonas maltophilia (Sm6)	Intra-abdominal	Drainage Fluid	No	Moscow (16)	Moscow	Female	28	2003-11-28T21:00:00.000Z	2	WT	8	1	WT	0.25	WT	0.5	WT	8	NWT	blaL1	blaL2	--	--	smeD, smeE, smeF	smeY, smeZ	smeI, smeJ, smeK	smeO, smeP	emrA, emrB, emrC	smeU1, smeV, smeW, smeU2, smeX	smeG, smeH	smeM, smeN	smeA, smeB, smeC	aph(6), aph(3')-IIc	--	mcr-5-like	mcr-8-like	--	qnrE	--	arr	--	--	--	--	--
4851	4851_long_r9	SAMN49748098	Stenotrophomonas maltophilia (Sm6)	Respiratory	Sputum	No	Moscow (16)	Moscow	Male	56	2003-12-06T21:00:00.000Z	2	WT	32	0.5	WT	0.125	WT	0.5	WT	0.125	WT	blaL1	blaL2	--	--	smeD, smeE, smeF	smeY, smeZ	smeI, smeJ, smeK	smeO, smeP	emrA, emrB, emrC	smeU1, smeV, smeW, smeU2, smeX	smeG, smeH	smeM, smeN	smeA, smeB, smeC	aph(6), aph(3')-IIc	--	mcr-5-like	mcr-8-like	--	qnrE	--	arr	--	--	--	copA, copB, copL	--
7481	7481_hybrid	SAMN49748099	Stenotrophomonas sepilia (Sm3)	Respiratory	Sputum	No	Krasnodar (6)	Krasnodar	Male	24	2004-09-05T20:00:00.000Z	2	WT	2	1	WT	0.125	WT	0.5	WT	2	WT	blaL1	blaL2	--	--	smeD, smeE, smeF	smeY, smeZ	smeI, smeJ, smeK	smeO, smeP	emrA, emrB, emrC	smeU1, smeV, smeW, smeU2, smeX	smeG, smeH	smeM, smeN	smeA, smeB, smeC	aph(6), aph(3')-IIc	--	mcr-5-like	mcr-8-like	cml	qnrE	--	arr	--	--	arsN2	--	--
26653	26653_hybrid	SAMN49748100	Stenotrophomonas sepilia (Sm3)	Skin and Soft Tissue	Wound Discharge	No	Lipetsk (218)	Lipetsk	Male	50	2006-05-29T20:00:00.000Z	2	WT	2	0.25	WT	0.125	WT	0.25	WT	0.125	WT	blaL1	blaL2	--	--	smeD, smeE, smeF	smeY, smeZ	smeI, smeJ, smeK	smeO, smeP	emrA, emrB, emrC	smeU1, smeV, smeW, smeU2, smeX	smeG, smeH	smeM, smeN	smeA, smeB, smeC	aph(6), aph(3')-IIc	--	mcr-5-like	--	cml	qnrE	--	arr	--	--	arsN2	copA, copB, copL	merA, merD, merE, merP, merR, merT
26946	26946_long_r9	SAMN49748101	Stenotrophomonas maltophilia (Sm6)	Respiratory	Bronchoalveolar Lavage (BAL)	No	Noyabrsk (214)	Noyabrsk	Male	66	2006-06-04T20:00:00.000Z	0.5	WT	32	1	WT	0.125	WT	0.25	WT	0.125	WT	blaL1	blaL2	--	--	smeD, smeE, smeF	smeY, smeZ	smeI, smeJ, smeK	smeO, smeP	emrA, emrB, emrC	smeU1, smeV, smeW, smeU2, smeX	smeG, smeH	smeM, smeN	smeA, smeB, smeC	aph(6), aph(3')-IIc, aac(6')-Iz	--	mcr-5-like	mcr-8-like	--	qnrE	--	arr	--	--	--	--	merA, merP
26949	26949_long_r9	SAMN49748102	Stenotrophomonas maltophilia (Sm6)	Respiratory	Endotracheal Aspirate	No	Noyabrsk (214)	Noyabrsk	Male	47	2006-06-13T20:00:00.000Z	0.5	WT	8	1	WT	0.25	WT	0.25	WT	4	NWT	blaL1	blaL2	--	--	smeD, smeE, smeF	smeY, smeZ	smeI, smeJ, smeK	smeO, smeP	emrA, emrB, emrC	smeU1, smeV, smeW, smeU2, smeX	smeG, smeH	smeM, smeN	smeA, smeB, smeC	aph(6), aph(3')-IIc, aac(6')-Iz	--	mcr-5-like	mcr-8-like	--	qnrE	--	arr	--	--	--	--	merA, merP
27490	27490_hybrid	SAMN49748103	Stenotrophomonas maltophilia (Sm6)	Intra-abdominal	Peritoneal Fluid	No	Tomsk (38)	Tomsk	Male	52	2006-07-14T20:00:00.000Z	2	WT	16	1	WT	0.25	WT	1	WT	0.125	WT	blaL1	blaL2	--	--	smeD, smeE, smeF	smeY, smeZ	smeI, smeJ, smeK	smeO, smeP	emrA, emrB, emrC	smeU1, smeV, smeW, smeU2, smeX	smeG, smeH	smeM, smeN	smeA, smeB, smeC	aph(6), aph(3')-IIc, aac(6')-Iz	--	mcr-5-like	mcr-8-like	--	qnrE	--	arr	--	--	--	copA, copB, copL	merA, merD, merE, merP, merR, merT
28252	28252_long_r9	SAMN49748104	Stenotrophomonas maltophilia (Sm6)	Skin and Soft Tissue	Wound Discharge	No	Lipetsk (211)	Lipetsk	Male	68	2006-08-29T20:00:00.000Z	2	WT	8	1	WT	0.25	WT	1	WT	4	NWT	blaL1	blaL2	--	--	smeD, smeE, smeF	smeY, smeZ	smeI, smeJ, smeK	smeO, smeP	emrA, emrB, emrC	smeU1, smeV, smeW, smeU2, smeX	smeG, smeH	smeM, smeN	smeA, smeB, smeC	aph(6), aph(3')-IIc, aac(6')-Iz	--	mcr-5-like	mcr-8-like	--	qnrE	--	arr	--	--	--	--	--
28608	28608_hybrid	SAMN49748105	Stenotrophomonas (Sm9)	Respiratory	Bronchoalveolar Lavage (BAL)	No	Tyumen (39)	Tyumen	Male	41	2006-06-13T20:00:00.000Z	1	WT	8	1	WT	0.5	WT	0.25	WT	32	NWT	blaL1	blaL2	--	--	smeD, smeE, smeF	smeY, smeZ	smeI, smeJ, smeK	smeO, smeP	emrA, emrB, emrC	smeU1, smeV, smeW, smeU2, smeX	smeG, smeH	smeM, smeN	--	aph(6), aph(6)-Id, aph(3')-IIc, aph(3'')-Ib	sul2	mcr-5-like	--	cml, floR	qnrE	--	arr	--	--	--	--	merA, merA, merB, merD, merE, merP, merP
28650	28650_long_r9	SAMN49748106	Stenotrophomonas maltophilia (Sm6)	Respiratory	Endotracheal Aspirate	No	Tyumen (39)	Tyumen	Male	15	2006-07-14T20:00:00.000Z	4	WT	16	1	WT	0.25	WT	0.25	WT	8	NWT	blaL1	blaL2	--	--	smeD, smeE, smeF	smeY, smeZ	smeI, smeJ, smeK	smeO, smeP	emrA, emrB, emrC	smeU1, smeV, smeW, smeU2, smeX	smeG, smeH	smeM, smeN	smeA, smeB, smeC	aph(6), aph(3')-IIc, aac(6')-Iz	--	mcr-5-like	mcr-8-like	--	qnrE	--	arr	--	--	arsN2	--	--
28690	28690_hybrid	SAMN49748107	Stenotrophomonas maltophilia (Sm6)	Respiratory	Sputum	No	Tyumen (39)	Tyumen	Male	0	2006-09-08T20:00:00.000Z	2	WT	128	0.5	WT	0.125	WT	0.5	WT	0.5	WT	blaL1	blaL2	--	--	smeD, smeE, smeF	smeY, smeZ	smeI, smeJ, smeK	smeO, smeP	emrA, emrB, emrC	smeU1, smeV, smeW, smeU2, smeX	smeG, smeH	smeM, smeN	smeA, smeB, smeC	aph(6), aph(3')-IIc, aac(6')-Iz	--	mcr-5-like	mcr-8-like	--	qnrE	--	arr	sat2	--	arsN2	copA, copB, copL	--	rep_cluster_995, mobilizable, yes
28700	28700_long_r9	SAMN49748108	Stenotrophomonas sepilia (Sm3)	Respiratory	Endotracheal Aspirate	No	Tyumen (39)	Tyumen	Female	0	2006-09-11T20:00:00.000Z	2	WT	0.25	0.25	WT	0.06	WT	0.25	WT	0.125	WT	blaL1	blaL2	--	--	smeD, smeE, smeF	smeY, smeZ	smeI, smeJ, smeK	smeO, smeP	emrA, emrB, emrC	smeU1, smeV, smeW, smeU2, smeX	smeG, smeH	smeM, smeN	smeA, smeB, smeC	aph(6), aph(3')-IIc	--	mcr-5-like	--	cml	qnrE	--	arr	--	--	arsN2	copA, copB, copL	merA, merD, merE, merP, merR, merT
28847	28847_long_r9	SAMN49748109	Stenotrophomonas geniculata (Sm10)	Skin and Soft Tissue	Wound Discharge	No	Moscow (12)	Moscow	Female	74	2006-04-10T20:00:00.000Z	1	WT	0.5	8	NWT	2	WT	4	WT	4	NWT	blaL1	blaL2	--	--	smeD, smeE, smeF	smeY, smeZ	smeI, smeJ, smeK	smeO, smeP	emrA, emrB, emrC	smeU1, smeV, smeW, smeU2, smeX	smeG, smeH	smeM, smeN	smeA, smeB, smeC	aph(6), aph(3')-IIc	--	mcr-5-like	mcr-8-like	cml	qnrE	--	arr	--	--	arsN2	--	--
28892	28892_hybrid	SAMN49748110	Stenotrophomonas maltophilia (Sm6)	Respiratory	Sputum	No	Moscow (179)	Moscow	Female	0	2006-05-24T20:00:00.000Z	2	WT	4	2	WT	0.25	WT	0.5	WT	0.5	WT	blaL1	blaL2	--	--	smeD, smeE, smeF	smeY, smeZ	smeI, smeJ, smeK	smeO, smeP	emrA, emrB, emrC	smeU1, smeV, smeW, smeU2, smeX	smeG, smeH	smeM, smeN	smeA, smeB, smeC	aph(6), aph(3')-IIc	--	mcr-5-like	mcr-8-like	--	qnrE	--	arr	--	--	--	copA, copB, copL	--
28956	28956_hybrid	SAMN49748111	Stenotrophomonas sepilia (Sm3)	Respiratory	Endotracheal Aspirate	No	Kazan (31)	Kazan	Male	0	2006-09-19T20:00:00.000Z	1	WT	1	1	WT	0.25	WT	2	WT	8	NWT	blaL1	blaL2	--	--	smeD, smeE, smeF	smeY, smeZ	smeI, smeJ, smeK	smeO, smeP	emrA, emrB, emrC	smeU1, smeV, smeW, smeU2, smeX	smeG, smeH	smeM, smeN	smeA, smeB, smeC	aph(6), aph(3')-IIc	--	mcr-5-like	--	cml	qnrE	--	arr	--	--	arsN2	copA, copB, copL	merA, merD, merE, merP, merR, merT
28980	28980_long_r9	SAMN49748112	Stenotrophomonas muris (Sm4a)	Respiratory	Endotracheal Aspirate	No	Yekaterinburg (209)	Yekaterinburg	Male	50	2006-09-21T20:00:00.000Z	2	WT	64	0.5	WT	0.125	WT	0.25	WT	0.25	WT	blaL1	blaL2	--	--	smeD, smeE, smeF	smeY, smeZ	smeI, smeJ, smeK	smeO, smeP	emrA, emrB, emrC	smeU1, smeV, smeW, smeU2, smeX	smeG, smeH	smeM, smeN	smeA, smeB, smeC	aph(6), aph(3')-IIc	--	mcr-5-like	mcr-8-like	--	qnrB	--	arr	--	--	--	--	--
29027	29027_long_r9	SAMN49748113	Stenotrophomonas maltophilia (Sm6)	Respiratory	Endotracheal Aspirate	No	Yekaterinburg (3)	Yekaterinburg	Male	25	2006-07-16T20:00:00.000Z	1	WT	2	1	WT	0.125	WT	0.125	WT	0.125	WT	blaL1	blaL2	--	--	smeD, smeE, smeF	smeY, smeZ	smeI, smeJ, smeK	smeO, smeP	emrA, emrB, emrC	smeU1, smeV, smeW, smeU2, smeX	smeG, smeH	smeM, smeN	smeA, smeB, smeC	aph(6), aph(3')-IIc, aac(6')-Iz	--	mcr-5-like	mcr-8-like	--	qnrB	--	arr	--	--	--	--	--
29412	29412_hybrid	SAMN49748114	Stenotrophomonas maltophilia (Sm6)	Respiratory	Bronchoalveolar Lavage (BAL)	No	Novosibirsk (213)	Novosibirsk	Female	38	2006-09-27T20:00:00.000Z	0.5	WT	32	0.5	WT	0.06	WT	0.25	WT	0.5	WT	blaL1	blaL2	--	--	smeD, smeE, smeF	smeY, smeZ	smeI, smeJ, smeK	smeO, smeP	emrA, emrB, emrC	smeU1, smeV, smeW, smeU2, smeX	smeG, smeH	smeM, smeN	smeA, smeB, smeC	aph(6), aph(3')-IIc, aac(6')-Iz	--	mcr-5-like	mcr-8-like	--	qnrB	--	arr	--	--	--	--	--
29548	29548_long_r9	SAMN49748115	Stenotrophomonas geniculata (Sm10)	Respiratory	Bronchoalveolar Lavage (BAL)	No	Tomsk (38)	Tomsk	Female	20	2006-10-11T20:00:00.000Z	2	WT	0.5	0.5	WT	0.125	WT	0.5	WT	64	NWT	blaL1	blaL2	--	--	smeD, smeE, smeF	smeY, smeZ	smeI, smeJ, smeK	smeO, smeP	emrA, emrB, emrC	smeU1, smeV, smeW, smeU2, smeX	smeG, smeH	smeM, smeN	smeA, smeB, smeC	aph(6), aph(3')-IIc, ant(2'')-Ia	sul1	mcr-5-like	mcr-8-like	cml	qnrE	--	arr	--	qacE	arsN2	--	merA, merD, merE, merP, merR, merT
29578	29578_long_r9	SAMN49748116	Stenotrophomonas hibiscicola (Sm5)	Respiratory	Sputum	No	Kaluga (203)	Kaluga	Male	29	2006-10-11T20:00:00.000Z	0.5	WT	16	0.125	WT	0.25	WT	2	WT	0.125	WT	blaL1	blaL2	--	--	smeD, smeE, smeF	smeY, smeZ	smeI, smeJ, smeK	smeO, smeP	emrA, emrB, emrC	smeU1, smeV, smeW, smeU2, smeX	smeG, smeH	smeM, smeN	--	aph(6), aph(3')-IIc	--	mcr-5-like	mcr-8-like	cml	qnrE	--	arr	--	--	arsN2	--	--
29715	29715_long_r9	SAMN49748117	Stenotrophomonas (Sm18)	Respiratory	Bronchoalveolar Lavage (BAL)	No	Saint Petersburg (21)	Saint Petersburg	Male	25	2006-10-29T21:00:00.000Z	0.5	WT	4	2	WT	0.125	WT	0.5	WT	16	NWT	blaL1	blaL2	--	--	smeD, smeE, smeF	smeY, smeZ	smeI, smeJ, smeK	smeO, smeP	emrA, emrB, emrC	smeU1, smeV, smeW, smeU2, smeX	smeG, smeH	smeM, smeN	smeA, smeB, smeC	aph(6), aph(3')-IIc	--	mcr-5-like	mcr-8-like	--	qnrE	--	arr	--	--	--	--	merA, merP
29867	29867_hybrid	SAMN49748118	Stenotrophomonas maltophilia (Sm6)	Respiratory	Endotracheal Aspirate	No	Yekaterinburg (4)	Yekaterinburg	Male	0	2006-05-25T20:00:00.000Z	2	WT	8	4	WT	1	WT	2	WT	16	NWT	blaL1	blaL2	--	--	smeD, smeE, smeF	smeY, smeZ	smeI, smeJ, smeK	smeO, smeP	emrA, emrB, emrC	smeU1, smeV, smeW, smeU2, smeX	smeG, smeH	smeM, smeN	smeA, smeB, smeC	aph(6), aph(3')-IIc	--	mcr-5-like	mcr-8-like	--	qnrE	--	arr	--	--	arsN2	--	--
29898	29898_hybrid	SAMN49748119	Stenotrophomonas sepilia (Sm3)	Respiratory	Endotracheal Aspirate	No	Yekaterinburg (4)	Yekaterinburg	Female	0	2006-06-12T20:00:00.000Z	4	WT	2	0.25	WT	0.06	WT	0.25	WT	0.125	WT	blaL1	blaL2	--	--	smeD, smeE, smeF	smeY, smeZ	smeI, smeJ, smeK	smeO, smeP	emrA, emrB, emrC	smeU1, smeV, smeW, smeU2, smeX	smeG, smeH	smeM, smeN	smeA, smeB, smeC	aph(6), aph(3')-IIc	--	mcr-5-like	--	cml	qnrE	--	arr	--	--	arsN2	copA, copB, copL	merA, merD, merE, merP, merR, merT
29959	29959_long_r9	SAMN49748120	Stenotrophomonas geniculata (Sm10)	Respiratory	Bronchoalveolar Lavage (BAL)	No	Novokuznetsk (35)	Novokuznetsk	Female	0	2006-09-18T20:00:00.000Z	2	WT	0.5	0.125	WT	0.125	WT	1	WT	0.25	WT	blaL1	blaL2	--	--	smeD, smeE, smeF	smeY, smeZ	smeI, smeJ, smeK	smeO, smeP	emrA, emrB, emrC	smeU1, smeV, smeW, smeU2, smeX	smeG, smeH	smeM, smeN	smeA, smeB, smeC	aph(6), aph(3')-IIc	--	mcr-5-like	mcr-8-like	cml	qnrB	--	arr	--	--	--	--	merA, merP
30434	30434_long_r9	SAMN49748121	Stenotrophomonas maltophilia (Sm6)	Bloodstream	Blood	No	Kazan (31)	Kazan	Male	0	2006-12-05T21:00:00.000Z	2	WT	64	0.5	WT	0.06	WT	0.25	WT	0.5	WT	blaL1	blaL2	--	--	smeD, smeE, smeF	smeY, smeZ	smeI, smeJ, smeK	smeO, smeP	emrA, emrB, emrC	smeU1, smeV, smeW, smeU2, smeX	smeG, smeH	smeM, smeN	smeA, smeB, smeC	aph(6), aph(3')-IIc	--	mcr-5-like	mcr-8-like	--	qnrE	--	arr	--	--	--	copA, copB, copL	--
31569	31569_long_r9	SAMN49748122	Stenotrophomonas maltophilia (Sm6)	Respiratory	Bronchoalveolar Lavage (BAL)	No	Noyabrsk (214)	Noyabrsk	Male	30	2007-02-11T21:00:00.000Z	0.5	WT	4	0.5	WT	0.06	WT	0.25	WT	0.125	WT	blaL1	blaL2	--	--	smeD, smeE, smeF	smeY, smeZ	smeI, smeJ, smeK	smeO, smeP	emrA, emrB, emrC	smeU1, smeV, smeW, smeU2, smeX	smeG, smeH	smeM, smeN	smeA, smeB, smeC	aph(6), aph(3')-IIc, aac(6')-Iz	--	mcr-5-like	mcr-8-like	--	qnrE	--	arr	--	--	--	--	merA, merP
32257	32257_long_r9	SAMN49748123	Stenotrophomonas maltophilia (Sm6)	Intra-abdominal	Drainage Fluid	No	Smolensk (189)	Smolensk	Male	52	2007-04-09T20:00:00.000Z	2	WT	16	0.5	WT	0.25	WT	1	WT	4	NWT	blaL1	blaL2	--	--	smeD, smeE, smeF	smeY, smeZ	smeI, smeJ, smeK	smeO, smeP	emrA, emrB, emrC	smeU1, smeV, smeW, smeU2, smeX	smeG, smeH	smeM, smeN	smeA, smeB, smeC	aph(6), aph(6)-Id, aph(3')-Ia, aph(3')-IIc, aph(3'')-Ib, aac(6')-Iz	--	mcr-5-like	mcr-8-like	--	qnrE	--	arr	--	--	arsN2	--	merA, merP	IncP, mobilizable, yes
32298	32298_long_r9	SAMN49748124	Stenotrophomonas sepilia (Sm3)	Skin and Soft Tissue	Wound Discharge	No	Kazan (270)	Kazan	Female	65	2006-12-06T21:00:00.000Z	1	WT	0.5	0.5	WT	0.25	WT	0.5	WT	2	WT	blaL1	blaL2	--	--	smeD, smeE, smeF	smeY, smeZ	smeI, smeJ, smeK	smeO, smeP	emrA, emrB, emrC	smeU1, smeV, smeW, smeU2, smeX	smeG, smeH	smeM, smeN	smeA, smeB, smeC	aph(6), aph(3')-IIc	--	mcr-5-like	--	cml	qnrD	--	arr	--	--	arsN2	--	merA, merP
32400	32400_long_r9	SAMN49748125	Stenotrophomonas hibiscicola (Sm5)	Respiratory	Endotracheal Aspirate	No	Kaluga (203)	Kaluga	Female	17	2007-05-07T20:00:00.000Z	0.5	WT	16	0.25	WT	0.06	WT	0.25	WT	0.5	WT	blaL1	blaL2	--	--	smeD, smeE, smeF	smeY, smeZ	smeI, smeJ, smeK	smeO, smeP	emrA, emrB, emrC	smeU1, smeV, smeW, smeU2, smeX	smeG, smeH	smeM, smeN	--	aph(6), aph(3')-IIc	--	mcr-5-like	mcr-8-like	cml	qnrD	--	arr	--	--	arsN2	--	--
32449	32449_long_r9	SAMN49748126	Stenotrophomonas geniculata (Sm10)	Respiratory	Bronchoalveolar Lavage (BAL)	No	Tyumen (24)	Tyumen	Male	63	2007-03-12T21:00:00.000Z	2	WT	2	1	WT	0.25	WT	1	WT	16	NWT	blaL1	blaL2	--	--	smeD, smeE, smeF	smeY, smeZ	smeI, smeJ, smeK	smeO, smeP	emrA, emrB, emrC	smeU1, smeV, smeW, smeU2, smeX	smeG, smeH	smeM, smeN	smeA, smeB, smeC	aph(6), aph(3')-IIc	--	mcr-5-like	mcr-8-like	cml	qnrE	--	arr	--	--	arsN2	--	--
33877	33877_long_r9	SAMN49748127	Stenotrophomonas maltophilia (Sm6)	Respiratory	Sputum	No	Noyabrsk (214)	Noyabrsk	Male	63	2007-10-15T20:00:00.000Z	2	WT	4	2	WT	0.125	WT	1	WT	16	NWT	blaL1	blaL2	--	--	smeD, smeE, smeF	smeY, smeZ	smeI, smeJ, smeK	smeO, smeP	emrA, emrB, emrC	smeU1, smeV, smeW, smeU2, smeX	smeG, smeH	smeM, smeN	smeA, smeB, smeC	aph(6), aph(3')-IIc	--	mcr-5-like	mcr-8-like	--	qnrE	--	arr	--	--	--	--	--
49189	49189_long_r9	SAMN49748128	Stenotrophomonas maltophilia (Sm6)	Respiratory	Endotracheal Aspirate	No	Voronezh (291)	Voronezh	Female	0	2011-01-26T21:00:00.000Z	2	WT	4	0.25	WT	0.06	WT	1	WT	0.5	WT	blaL1	blaL2	--	--	smeD, smeE, smeF	smeY, smeZ	smeI, smeJ, smeK	smeO, smeP	emrA, emrB, emrC	smeU1, smeV, smeW, smeU2, smeX	smeG, smeH	smeM, smeN	smeA, smeB, smeC	aph(6), aph(3')-IIc, aac(6')-Iz	--	mcr-5-like	mcr-8-like	--	qnrE	--	arr	--	--	arsN2	--	--
49227	49227_long_r9	SAMN49748129	Stenotrophomonas hibiscicola (Sm5)	Respiratory	Bronchoalveolar Lavage (BAL)	No	Izhevsk (306)	Izhevsk	Female	41	2010-12-22T21:00:00.000Z	0.5	WT	2	4	WT	0.5	WT	2	WT	0.5	WT	blaL1	blaL2	--	--	smeD, smeE, smeF	smeY, smeZ	smeI, smeJ, smeK	smeO, smeP	emrA, emrB, emrC	smeU1, smeV, smeW, smeU2, smeX	smeG, smeH	smeM, smeN	smeA, smeB, smeC	aph(6), aph(3')-IIc	--	mcr-5-like	mcr-8-like	cml	qnrE	--	arr	--	--	arsN2	--	--
49242	49242_long_r9	SAMN49748130	Stenotrophomonas maltophilia (Sm6)	Respiratory	Bronchoalveolar Lavage (BAL)	No	Novokuznetsk (35)	Novokuznetsk	Female	7	2010-11-29T21:00:00.000Z	2	WT	16	1	WT	0.125	WT	0.5	WT	0.5	WT	blaL1	blaL2	--	--	smeD, smeE, smeF	smeY, smeZ	smeI, smeJ, smeK	smeO, smeP	emrA, emrB, emrC	smeU1, smeV, smeW, smeU2, smeX	smeG, smeH	smeM, smeN	smeA, smeB, smeC	aph(6), aph(3')-IIc, aac(6')-Iz	--	mcr-5-like	mcr-8-like	--	qnrE	--	arr	--	--	arsN2	--	--
49832	49832_hybrid	SAMN49748131	Stenotrophomonas forensis (Sm12)	Respiratory	Bronchoalveolar Lavage (BAL)	No	Novosibirsk (302)	Novosibirsk	Male	21	2011-05-12T20:00:00.000Z	0.5	WT	1	0.25	WT	0.03	WT	0.25	WT	0.125	WT	blaL1	blaL2	--	--	smeD, smeE, smeF	smeY, smeZ	smeI, smeJ, smeK	smeO, smeP	emrA, emrB, emrC	smeU1, smeV, smeW, smeU2, smeX	smeG, smeH	smeM, smeN	smeA, smeB, smeC	aph(6), aph(3')-IIc	--	mcr-5-like	--	--	qnrE	--	arr	--	--	--	copA, copB	--
49859	49859_long_r9	SAMN49748132	Stenotrophomonas geniculata (Sm10)	Respiratory	Bronchoalveolar Lavage (BAL)	No	Yekaterinburg (3)	Yekaterinburg	Female	32	2011-04-25T20:00:00.000Z	2	WT	0.25	1	WT	0.125	WT	1	WT	32	NWT	blaL1	blaL2	--	--	smeD, smeE, smeF	smeY, smeZ	smeI, smeJ, smeK	smeO, smeP	emrA, emrB, emrC	smeU1, smeV, smeW, smeU2, smeX	smeG, smeH	smeM, smeN	--	aph(6), aph(3')-IIc	--	mcr-5-like	mcr-8-like	cml	qnrE	--	arr	--	--	arsN2	--	--
49868	49868_long_r9	SAMN49748133	Stenotrophomonas geniculata (Sm10)	Respiratory	Bronchoalveolar Lavage (BAL)	No	Yekaterinburg (3)	Yekaterinburg	Female	54	2011-06-02T20:00:00.000Z	2	WT	0.25	0.5	WT	0.125	WT	1	WT	4	NWT	blaL1	blaL2	--	--	smeD, smeE, smeF	smeY, smeZ	smeI, smeJ, smeK	smeO, smeP	emrA, emrB, emrC	smeU1, smeV, smeW, smeU2, smeX	smeG, smeH	smeM, smeN	--	aph(6), aph(3')-IIc	--	mcr-5-like	mcr-8-like	cml	qnrE	--	arr	--	--	arsN2	--	--
50719	50719_long_r9	SAMN49748134	Stenotrophomonas maltophilia (Sm6)	Respiratory	Biopsy	No	Smolensk (22)	Smolensk	Male	0	2011-12-15T20:00:00.000Z	2	WT	32	0.25	WT	0.06	WT	0.25	WT	4	NWT	blaL1	blaL2	--	--	smeD, smeE, smeF	smeY, smeZ	smeI, smeJ, smeK	smeO, smeP	emrA, emrB, emrC	smeU1, smeV, smeW, smeU2, smeX	smeG, smeH	smeM, smeN	smeA, smeB, smeC	aph(6), aph(3')-IIc, aac(6')-Iz	--	mcr-5-like	mcr-8-like	--	qnrE	--	arr	--	--	arsN2	--	merA, merP
50967	50967_long_r9	SAMN49748135	Stenotrophomonas pavanii (Sm2)	Respiratory	Bronchoalveolar Lavage (BAL)	No	Kirov (307)	Kirov	Female	32	2011-03-01T21:00:00.000Z	2	WT	64	0.25	WT	0.125	WT	0.5	WT	0.125	WT	blaL1	blaL2	--	--	smeD, smeE, smeF	smeY, smeZ	smeI, smeJ, smeK	smeO, smeP	emrA, emrB, emrC	smeU1, smeV, smeW, smeU2, smeX	smeG, smeH	smeM, smeN	smeA, smeB, smeC	aph(6), aph(3')-IIc, aac(6')-Iak	--	mcr-5-like	mcr-8-like	--	qnrE	--	arr	--	--	--	--	--
51112	51112_hybrid	SAMN49748136	Stenotrophomonas hibiscicola (Sm5)	Respiratory	Bronchoalveolar Lavage (BAL)	No	Novokuznetsk (35)	Novokuznetsk	Male	0	2011-08-29T20:00:00.000Z	1	WT	64	0.5	WT	0.125	WT	1	WT	16	NWT	blaL1	blaL2	--	--	smeD, smeE, smeF	smeY, smeZ	smeI, smeJ, smeK	smeO, smeP	emrA, emrB, emrC	smeU1, smeV, smeW, smeU2, smeX	smeG, smeH	smeM, smeN	--	aph(6), aph(3')-IIc	--	mcr-5-like	mcr-8-like	--	qnrE	--	arr	--	--	arsN2	copA, copB, copL	--	-, non-mobilizable, no
51167	51167_hybrid	SAMN49748137	Stenotrophomonas hibiscicola (Sm5)	Respiratory	Endotracheal Aspirate	No	Kazan (31)	Kazan	Male	0	2011-02-10T21:00:00.000Z	1	WT	64	2	WT	0.25	WT	2	WT	4	NWT	blaL1	blaL2	--	--	smeD, smeE, smeF	smeY, smeZ	smeI, smeJ, smeK	smeO, smeP	emrA, emrB, emrC	smeU1, smeV, smeW, smeU2, smeX	smeG, smeH	smeM, smeN	smeA, smeB, smeC	aph(6), aph(3')-IIc	--	mcr-5-like	mcr-8-like	cml	qnrD	--	arr	--	--	arsN2	--	--
51857	51857_long_r9	SAMN49748138	Stenotrophomonas geniculata (Sm10)	Respiratory	Bronchoalveolar Lavage (BAL)	No	Yekaterinburg (3)	Yekaterinburg	Male	22	2011-10-16T20:00:00.000Z	2	WT	0.5	2	WT	0.25	WT	1	WT	64	NWT	blaL1	blaL2	--	--	smeD, smeE, smeF	smeY, smeZ	smeI, smeJ, smeK	smeO, smeP	emrA, emrB, emrC	smeU1, smeV, smeW, smeU2, smeX	smeG, smeH	smeM, smeN	--	aph(6), aph(3')-IIc	--	mcr-5-like	mcr-8-like	cml	qnrE	--	arr	--	--	arsN2	--	--
51967	51967_long_r9	SAMN49748139	Stenotrophomonas pavanii (Sm2)	Bloodstream	Biopsy	No	Moscow (12)	Moscow	Male	70	2011-11-14T20:00:00.000Z	2	WT	64	2	WT	0.25	WT	1	WT	8	NWT	blaL1	blaL2	blaOXA-2	--	smeD, smeE, smeF	smeY, smeZ	smeI, smeJ, smeK	smeO, smeP	emrA, emrB, emrC	smeU1, smeV, smeW, smeU2, smeX	smeG, smeH	smeM, smeN	smeA, smeB, smeC	aph(6), aph(3')-IIc, aac(6')-Iak, ant(2'')-Ia	sul1	mcr-5-like	mcr-8-like	cmx	qnrE	--	arr	--	qacE	--	--	--	IncP, conjugative, yes
51997	51997_hybrid	SAMN49748140	Stenotrophomonas maltophilia (Sm6)	Respiratory	Bronchoalveolar Lavage (BAL)	No	Izhevsk (306)	Izhevsk	Male	56	2011-09-11T20:00:00.000Z	0.5	WT	16	2	WT	0.25	WT	1	WT	8	NWT	blaL1	blaL2	--	--	smeD, smeE, smeF	smeY, smeZ	smeI, smeJ, smeK	smeO, smeP	emrA, emrB, emrC	smeU1, smeV, smeW, smeU2, smeX	smeG, smeH	smeM, smeN	smeA, smeB, smeC	aph(6), aph(3')-IIc	--	mcr-5-like	mcr-8-like	--	qnrE	--	arr	--	--	--	--	--
53324	53324_long_r9	SAMN49748141	Stenotrophomonas muris (Sm4a)	Skin and Soft Tissue	Unspecified	No	Saint Petersburg (20)	Saint Petersburg	Female	60	2011-09-15T20:00:00.000Z	0.5	WT	8	1	WT	0.5	WT	1	WT	4	NWT	blaL1	blaL2	--	--	smeD, smeE, smeF	smeY, smeZ	smeI, smeJ, smeK	smeO, smeP	emrA, emrB, emrC	smeU1, smeV, smeW, smeU2, smeX	smeG, smeH	smeM, smeN	smeA, smeB, smeC	aph(6), aph(3')-IIc	--	mcr-5-like	mcr-8-like	--	qnrE	--	arr	--	--	--	copA, copB, copL	merA, merD, merE, merP, merR, merT
53396	53396_long_r9	SAMN49748142	Stenotrophomonas africana (Sm7)	Respiratory	Endotracheal Aspirate	No	Omsk (18)	Omsk	Male	71	2012-03-29T20:00:00.000Z	2	WT	4	0.25	WT	0.125	WT	0.25	WT	4	NWT	blaL1	blaL2	--	--	smeD, smeE, smeF	smeY, smeZ	smeI, smeJ, smeK	smeO, smeP	emrA, emrB, emrC	smeU1, smeV, smeW, smeU2, smeX	smeG, smeH	smeM, smeN	smeA, smeB, smeC	aph(6), aph(3')-IIc	--	mcr-5-like	mcr-8-like	cml	qnrE	--	arr	--	--	--	copA, copB	--
54250	54250_hybrid	SAMN49748143	Stenotrophomonas maltophilia (Sm6)	Respiratory	Bronchoalveolar Lavage (BAL)	No	Novokuznetsk (35)	Novokuznetsk	Female	1	2012-04-03T20:00:00.000Z	0.5	WT	4	0.25	WT	0.125	WT	1	WT	0.125	WT	blaL1	blaL2	--	--	smeD, smeE, smeF	smeY, smeZ	smeI, smeJ, smeK	smeO, smeP	emrA, emrB, emrC	smeU1, smeV, smeW, smeU2, smeX	smeG, smeH	smeM, smeN	smeA, smeB, smeC	aph(6), aph(3')-IIc	--	mcr-5-like	mcr-8-like	--	qnrE	--	arr	--	--	arsN2	--	--
54389	54389_hybrid	SAMN49748144	Stenotrophomonas pavanii (Sm2)	Bloodstream	Blood	No	Murmansk (346)	Murmansk	Male	59	2012-06-20T20:00:00.000Z	2	WT	4	2	WT	0.25	WT	1	WT	1	WT	blaL1	blaL2	--	--	smeD, smeE, smeF	smeY, smeZ	smeI, smeJ, smeK	smeO, smeP	emrA, emrB, emrC	smeU1, smeV, smeW, smeU2, smeX	smeG, smeH	smeM, smeN	smeA, smeB, smeC	aph(6), aph(3')-IIc, aac(6')-Iak	--	mcr-5-like	mcr-8-like	--	qnrE	--	arr	--	--	--	--	merA, merP
54478	54478_long_r9	SAMN49748145	Stenotrophomonas geniculata (Sm10)	Skin and Soft Tissue	Wound Discharge	No	Nizhny Novgorod (176)	Nizhny Novgorod	Male	60	2012-07-15T20:00:00.000Z	0.5	WT	2	0.25	WT	0.125	WT	0.25	WT	0.25	WT	blaL1	blaL2	--	--	smeD, smeE, smeF	smeY, smeZ	smeI, smeJ, smeK	smeO, smeP	emrA, emrB, emrC	smeU1, smeV, smeW, smeU2, smeX	smeG, smeH	smeM, smeN	smeA, smeB, smeC	aph(6), aph(3')-IIc	--	mcr-5-like	mcr-8-like	--	qnrD	--	arr	--	--	arsN2	--	--
55650	55650_hybrid	SAMN49748146	Stenotrophomonas muris (Sm4a)	Bloodstream	Blood	No	Moscow (179)	Moscow	Female	52	2012-10-17T20:00:00.000Z	2	WT	64	0.25	WT	0.125	WT	0.25	WT	0.5	WT	blaL1	blaL2	--	--	smeD, smeE, smeF	smeY, smeZ	smeI, smeJ, smeK	smeO, smeP	emrA, emrB, emrC	smeU1, smeV, smeW, smeU2, smeX	smeG, smeH	smeM, smeN	smeA, smeB, smeC	aph(6), aph(3')-IIc	--	mcr-5-like	mcr-8-like	--	qnrE	--	arr	--	--	--	copA, copB	--
59205	59205_hybrid	SAMN49748147	Stenotrophomonas maltophilia (Sm6)	Skin and Soft Tissue	Wound Discharge	No	Rostov-on-don (353)	Rostov-on-don	Male	65	2012-08-13T20:00:00.000Z	4	WT	16	2	WT	0.06	WT	1	WT	0.5	WT	blaL1	blaL2	--	--	smeD, smeE, smeF	smeY, smeZ	smeI, smeJ, smeK	smeO, smeP	emrA, emrB, emrC	smeU1, smeV, smeW, smeU2, smeX	smeG, smeH	smeM, smeN	smeA, smeB, smeC	aph(6), aph(3')-IIc, aac(6')-Iz	--	mcr-5-like	mcr-8-like	--	qnrE	--	arr	--	--	--	--	--
59381	59381_hybrid	SAMN49748148	Stenotrophomonas forensis (Sm12)	Respiratory	Bronchoalveolar Lavage (BAL)	No	Novosibirsk (213)	Novosibirsk	Female	58	2013-11-18T20:00:00.000Z	0.25	WT	2	2	WT	1	WT	1	WT	4	NWT	blaL1	blaL2	--	--	smeD, smeE, smeF	smeY, smeZ	smeI, smeJ, smeK	smeO, smeP	emrA, emrB, emrC	smeU1, smeV, smeW, smeU2, smeX	smeG, smeH	smeM, smeN	smeA, smeB, smeC	aph(6), aph(3')-IIc	--	mcr-5-like	--	--	qnrE	--	arr	--	--	--	--	--
59440	59440_long_r9	SAMN49748149	Stenotrophomonas maltophilia (Sm6)	Respiratory	Bronchoalveolar Lavage (BAL)	No	Tyumen (39)	Tyumen	Male	61	2013-05-24T20:00:00.000Z	0.25	WT	16	2	WT	0.06	WT	1	WT	0.125	WT	blaL1	blaL2	--	--	smeD, smeE, smeF	smeY, smeZ	smeI, smeJ, smeK	smeO, smeP	emrA, emrB, emrC	smeU1, smeV, smeW, smeU2, smeX	smeG, smeH	smeM, smeN	smeA, smeB, smeC	aph(6), aph(3')-IIc, aac(6')-Iz	--	mcr-5-like	mcr-8-like	--	qnrB	--	arr	--	--	--	--	--
59832	59832_hybrid	SAMN49748150	Stenotrophomonas africana (Sm7)	Respiratory	Sputum	No	Kazan (31)	Kazan	Male	1	2013-10-17T20:00:00.000Z	0.5	WT	0.5	1	WT	0.125	WT	1	WT	8	NWT	blaL1	blaL2	--	--	smeD, smeE, smeF	smeY, smeZ	smeI, smeJ, smeK	smeO, smeP	emrA, emrB, emrC	smeU1, smeV, smeW, smeU2, smeX	smeG, smeH	smeM, smeN	smeA, smeB, smeC	aph(6), aph(3')-IIc	--	mcr-5-like	mcr-8-like	cml	qnrE	--	arr	--	--	--	copA, copB, copL	merA, merD, merE, merP, merR, merT
59849	59849_hybrid	SAMN49748151	Stenotrophomonas (Sm8)	Bloodstream	Blood	No	Kazan (31)	Kazan	Male	0	2013-07-14T20:00:00.000Z	2	WT	1	1	WT	0.06	WT	1	WT	0.125	WT	blaL1	blaL2	--	--	smeD, smeE, smeF	smeY, smeZ	smeI, smeJ, smeK	smeO, smeP	emrA, emrB, emrC	smeU1, smeV, smeW, smeU2, smeX	smeG, smeH	smeM, smeN	--	aph(6), aph(3')-IIc	--	mcr-5-like	--	cml	qnrE	--	arr	--	--	--	--	--
59904	59904_long_r9	SAMN49748152	Stenotrophomonas pavanii (Sm2)	Respiratory	Bronchoalveolar Lavage (BAL)	No	Murmansk (346)	Murmansk	Male	51	2013-04-23T20:00:00.000Z	2	WT	16	1	WT	0.06	WT	1	WT	2	WT	blaL1	blaL2	--	--	smeD, smeE, smeF	smeY, smeZ	smeI, smeJ, smeK	smeO, smeP	emrA, emrB, emrC	smeU1, smeV, smeW, smeU2, smeX	smeG, smeH	smeM, smeN	smeA, smeB, smeC	aph(6), aph(3')-IIc, aac(6')-Iak	--	mcr-5-like	mcr-8-like	--	qnrE	--	arr	--	--	--	--	merA, merP
60353	60353_hybrid	SAMN49748153	Stenotrophomonas maltophilia (Sm6)	Urinary	Urine	No	Petrozavodsk (354)	Petrozavodsk	Female	6	2013-09-05T20:00:00.000Z	0.25	WT	0.5	2	WT	0.5	WT	1	WT	0.125	WT	blaL1	blaL2	--	--	smeD, smeE, smeF	smeY, smeZ	smeI, smeJ, smeK	smeO, smeP	emrA, emrB, emrC	smeU1, smeV, smeW, smeU2, smeX	smeG, smeH	smeM, smeN	smeA, smeB, smeC	aph(6), aph(3')-IIc	--	mcr-5-like	mcr-8-like	--	qnrE	--	arr	--	--	--	--	--
60365	60365_long_r9	SAMN49748154	Stenotrophomonas sepilia (Sm3)	Respiratory	Endotracheal Aspirate	No	Noyabrsk (214)	Noyabrsk	Male	71	2013-09-20T20:00:00.000Z	2	WT	2	0.5	WT	0.03	WT	1	WT	0.5	WT	blaL1	blaL2	--	--	smeE, smeF	smeY, smeZ	smeI, smeJ, smeK	smeO, smeP	emrA, emrB, emrC	smeU1, smeV, smeW, smeU2, smeX	smeG, smeH	smeM, smeN	smeA, smeB, smeC	aph(6), aph(3')-IIc	--	mcr-5-like	--	cml	qnrE	--	arr	--	--	arsN2	copA, copB, copL	merA, merD, merE, merP, merR, merT
60569	60569_long_r9	SAMN49748155	Stenotrophomonas forensis (Sm12)	Intra-abdominal	Peritoneal Fluid	No	Izhevsk (306)	Izhevsk	Female	48	2013-07-19T20:00:00.000Z	2	WT	1	2	WT	0.125	WT	1	WT	4	NWT	blaL1	blaL2	--	--	smeD, smeE, smeF	smeY, smeZ	smeI, smeJ, smeK	smeO, smeP	emrA, emrB, emrC	smeU1, smeV, smeW, smeU2, smeX	smeG, smeH	smeM, smeN	smeA, smeB, smeC	aph(6), aph(3')-IIc	--	mcr-5-like	--	--	qnrE	--	arr	--	--	--	--	--
61043	61043_long_r9	SAMN49748156	Stenotrophomonas maltophilia (Sm6)	Respiratory	Sputum	No	Moscow (179)	Moscow	Female	71	2013-09-04T20:00:00.000Z	0.25	WT	16	1	WT	0.06	WT	0.5	WT	0.125	WT	blaL1	blaL2	--	--	smeD, smeE, smeF	smeY, smeZ	smeI, smeJ, smeK	smeO, smeP	emrA, emrB, emrC	smeU1, smeV, smeW, smeU2, smeX	smeG, smeH	smeM, smeN	smeA, smeB, smeC	aph(6), aph(3')-IIc	--	mcr-5-like	mcr-8-like	--	qnrE	--	arr	--	--	--	copA, copB, copL	--	-, non-mobilizable, no
61164	61164_long_r9	SAMN49748157	Stenotrophomonas africana (Sm7)	Respiratory	Bronchoalveolar Lavage (BAL)	No	Omsk (18)	Omsk	Male	0	2013-11-19T20:00:00.000Z	2	WT	4	0.5	WT	0.06	WT	1	WT	4	NWT	blaL1	blaL2	--	--	smeD, smeE, smeF	smeY, smeZ	smeI, smeJ, smeK	smeO, smeP	emrA, emrB, emrC	smeU1, smeV, smeW, smeU2, smeX	smeG, smeH	smeM, smeN	smeA, smeB, smeC	aph(6), aph(3')-IIc	--	mcr-5-like	mcr-8-like	cml	qnrE	--	arr	--	--	--	copA, copB	--
61308	61308_hybrid	SAMN49748158	Stenotrophomonas sepilia (Sm3)	Respiratory	Bronchoalveolar Lavage (BAL)	No	Penza (357)	Penza	Female	64	2013-09-01T20:00:00.000Z	0.25	WT	1	0.25	WT	0.03	WT	1	WT	0.125	WT	blaL1	blaL2	--	--	smeD, smeE, smeF	smeY, smeZ	smeI, smeJ, smeK	smeO, smeP	emrA, emrB, emrC	smeU1, smeV, smeW, smeU2, smeX	smeG, smeH	smeM, smeN	smeA, smeB, smeC	aph(6), aph(3')-IIc	--	mcr-5-like	mcr-8-like	--	qnrD	--	--	--	qacE	arsN2	--	merA, merP
61973	61973_long_r9	SAMN49748159	Stenotrophomonas maltophilia (Sm6)	Respiratory	Endotracheal Aspirate	No	Novosibirsk (213)	Novosibirsk	Male	24	2013-08-15T20:00:00.000Z	0.25	WT	8	4	WT	0.125	WT	1	WT	0.5	WT	blaL1	blaL2	--	--	smeD, smeE, smeF	smeY, smeZ	smeI, smeJ, smeK	smeO, smeP	emrA, emrB, emrC	smeU1, smeV, smeW, smeU2, smeX	smeG, smeH	smeM, smeN	smeA, smeB, smeC	aph(6), aph(3')-IIc, aac(6')-Iz	--	mcr-5-like	mcr-8-like	--	qnrB	--	arr	--	--	--	--	--
62358	62358_long_r9	SAMN49748160	Stenotrophomonas maltophilia (Sm6)	Urinary	Urine	No	Smolensk (22)	Smolensk	Female	43	2014-03-19T20:00:00.000Z	2	WT	16	1	WT	0.125	WT	1	WT	4	NWT	blaL1	blaL2	--	--	smeD, smeE, smeF	smeY, smeZ	smeI, smeJ, smeK	smeO, smeP	emrA, emrB, emrC	smeU1, smeV, smeW, smeU2, smeX	smeG, smeH	smeM, smeN	smeA, smeB, smeC	aph(6), aph(3')-IIc, aac(6')-Iz	--	mcr-5-like	mcr-8-like	--	qnrE	--	arr	--	--	arsN2	--	--
62437	62437_long_r9	SAMN49748161	Stenotrophomonas maltophilia (Sm6)	Respiratory	Pleural Fluid	No	Smolensk (22)	Smolensk	Female	75	2013-07-04T20:00:00.000Z	2	WT	4	2	WT	0.06	WT	1	WT	4	NWT	blaL1	blaL2	--	--	smeD, smeE, smeF	smeY, smeZ	smeI, smeJ, smeK	smeO, smeP	emrA, emrB, emrC	smeU1, smeV, smeW, smeU2, smeX	smeG, smeH	smeM, smeN	smeA, smeB, smeC	aph(6), aph(3')-IIc, aac(6')-Iz	--	mcr-5-like	mcr-8-like	--	qnrE	--	arr	--	--	--	--	--
62758	62758_long_r9	SAMN49748162	Stenotrophomonas muris (Sm4a)	Skin and Soft Tissue	Wound Discharge	No	Yakutsk (180)	Yakutsk	Male	33	2014-02-17T20:00:00.000Z	2	WT	16	1	WT	0.06	WT	2	WT	2	WT	blaL1	blaL2	--	--	smeD, smeE, smeF	smeY, smeZ	smeI, smeJ, smeK	smeO, smeP	emrA, emrB, emrC	smeU1, smeV, smeW, smeU2, smeX	smeG, smeH	smeM, smeN	smeA, smeB, smeC	aph(6), aph(3')-IIc	--	mcr-5-like	mcr-8-like	--	qnrB	--	arr	--	--	--	--	--
62809	62809_hybrid	SAMN49748163	Stenotrophomonas africana (Sm7)	Bloodstream	Blood	No	Saint Petersburg (289)	Saint Petersburg	Female	78	2014-02-12T20:00:00.000Z	0.25	WT	32	0.5	WT	0.06	WT	1	WT	0.25	WT	blaL1	blaL2	--	--	smeD, smeE, smeF	smeY, smeZ	smeI, smeJ, smeK	smeO, smeP	emrA, emrB, emrC	smeU1, smeV, smeW, smeU2, smeX	smeG, smeH	smeM, smeN	smeA, smeB, smeC	aph(6), aph(3')-IIc	--	mcr-5-like	mcr-8-like	cml	qnrE	--	arr	--	--	--	--	merA, merP
62841	62841_hybrid	SAMN49748164	Stenotrophomonas (Sm9)	Intra-abdominal	Unspecified	No	Saint Petersburg (289)	Saint Petersburg	Male	58	2014-03-30T20:00:00.000Z	0.25	WT	2	8	NWT	2	WT	4	WT	32	NWT	blaL1	blaL2	--	--	smeD, smeE, smeF	smeY, smeZ	smeI, smeJ, smeK	smeO, smeP	emrA, emrB, emrC	smeU1, smeV, smeW, smeU2, smeX	smeG, smeH	smeM, smeN	--	aph(6), aph(3')-IIc, aac(6')	--	mcr-5-like	--	cml	qnrE	--	arr	--	--	--	--	--
63468	63468_long_r9	SAMN49748165	Stenotrophomonas geniculata (Sm10)	Respiratory	Bronchoalveolar Lavage (BAL)	No	Tyumen (39)	Tyumen	Female	0	2014-03-30T20:00:00.000Z	2	WT	4	1	WT	0.25	WT	2	WT	0.25	WT	blaL1	blaL2	--	--	smeD, smeE, smeF	smeY, smeZ	smeI, smeJ, smeK	smeO, smeP	emrA, emrB, emrC	smeU1, smeV, smeW, smeU2, smeX	smeG, smeH	smeM, smeN	smeA, smeB, smeC	aph(6), aph(3')-IIc	--	mcr-5-like	mcr-8-like	cml	qnrB	--	arr	--	--	arsN2	--	--
63512	63512_long_r9	SAMN49748166	Stenotrophomonas maltophilia (Sm6)	Respiratory	Pleural Fluid	No	Tyumen (39)	Tyumen	Male	62	2014-04-09T20:00:00.000Z	2	WT	16	4	WT	0.06	WT	1	WT	4	NWT	blaL1	blaL2	--	--	smeD, smeE, smeF	smeY, smeZ	smeI, smeJ, smeK	smeO, smeP	emrA, emrB, emrC	smeU1, smeV, smeW, smeU2, smeX	smeG, smeH	smeM, smeN	smeA, smeB, smeC	aph(6), aph(3')-IIc, aac(6')-Iz	--	mcr-5-like	mcr-8-like	--	qnrE	--	arr	--	--	arsN2	copA, copB, copL	--
63632	63632_hybrid	SAMN49748167	Stenotrophomonas (Sm9)	Bloodstream	Blood	No	Tolyatti (177)	Tolyatti	Male	56	2014-04-20T20:00:00.000Z	2	WT	4	0.5	WT	0.25	WT	0.5	WT	4	NWT	blaL1	blaL2	--	--	smeD, smeE, smeF	smeY, smeZ	smeI, smeJ, smeK	smeO, smeP	emrA, emrB, emrC	smeU1, smeV, smeW, smeU2, smeX	smeG, smeH	smeM, smeN	--	aph(6), aph(3')-IIc	--	mcr-5-like	--	cml	qnrE	--	arr	--	--	--	--	--
63641	63641_long_r9	SAMN49748168	Stenotrophomonas forensis (Sm12)	Respiratory	Blood	No	Kazan (31)	Kazan	Male	0	2014-04-28T20:00:00.000Z	0.25	WT	0.5	0.5	WT	0.06	WT	1	WT	0.5	WT	blaL1	blaL2	--	--	smeD, smeE, smeF	smeY, smeZ	smeI, smeJ, smeK	smeO, smeP	emrA, emrB, emrC	smeU1, smeV, smeW, smeU2, smeX	smeG, smeH	smeM, smeN	smeA, smeB, smeC	aph(6), aph(3')-IIc	--	mcr-5-like	--	--	qnrE	--	arr	--	--	--	--	--
63937	63937_long_r9	SAMN49748169	Stenotrophomonas muris (Sm4a)	Respiratory	Sputum	No	Moscow (179)	Moscow	Female	55	2014-03-16T20:00:00.000Z	0.25	WT	16	0.5	WT	0.06	WT	0.5	WT	0.125	WT	blaL1	blaL2	--	--	smeD, smeE, smeF	smeY, smeZ	smeI, smeJ, smeK	smeO, smeP	emrA, emrB, emrC	smeU1, smeV, smeW, smeU2, smeX	smeG, smeH	smeM, smeN	smeA, smeB, smeC	aph(6), aph(3')-IIc	--	mcr-5-like	mcr-8-like	--	qnrE	--	arr	--	--	--	--	--
64490	64490_hybrid	SAMN49748170	Stenotrophomonas africana (Sm7)	Urinary	Urine	No	Petrozavodsk (354)	Petrozavodsk	Female	6	2014-04-28T20:00:00.000Z	0.25	WT	2	0.5	WT	0.06	WT	1	WT	0.125	WT	blaL1	blaL2	--	--	smeD, smeE, smeF	smeY, smeZ	smeI, smeJ, smeK	smeO, smeP	emrA, emrB, emrC	smeU1, smeV, smeW, smeU2, smeX	smeG, smeH	smeM, smeN	smeA, smeB, smeC	aph(6), aph(3')-IIc	--	mcr-5-like	mcr-8-like	cml	qnrE	--	arr	--	--	--	copA, copB, copL	merA, merP
64520	64520_long_r9	SAMN49748171	Stenotrophomonas africana (Sm7)	Respiratory	Sputum	No	Petrozavodsk (354)	Petrozavodsk	Male	0	2014-05-13T20:00:00.000Z	2	WT	4	0.5	WT	0.06	WT	1	WT	0.125	WT	blaL1	blaL2	--	--	smeD, smeE, smeF	smeY, smeZ	smeI, smeJ, smeK	smeO, smeP	emrA, emrB, emrC	smeU1, smeV, smeW, smeU2, smeX	smeG, smeH	smeM, smeN	smeA, smeB, smeC	aph(6), aph(3')-IIc	--	mcr-5-like	mcr-8-like	cml	qnrE	--	arr	--	--	--	copA, copB, copL	merA, merP
64610	64610_long_r9	SAMN49748172	Stenotrophomonas (Sm18)	Bloodstream	Blood	No	Chelyabinsk (40)	Chelyabinsk	Male	63	2014-05-27T20:00:00.000Z	1	WT	4	0.25	WT	0.06	WT	0.5	WT	32	NWT	blaL1	blaL2	--	--	smeD, smeE, smeF	smeY, smeZ	smeI, smeJ, smeK	smeO, smeP	emrA, emrB, emrC	smeU1, smeV, smeW, smeU2, smeX	smeG, smeH	smeM, smeN	smeA, smeB, smeC	aph(6), aph(3')-IIc	--	mcr-5-like	mcr-8-like	--	qnrE	--	arr	--	--	--	copA, copB, copL	merA, merA, merB, merC, merD, merD, merE, merE, merP, merP, merR, merR, merT, merT	-, non-mobilizable, no
65884	65884_long_r9	SAMN49748173	Stenotrophomonas maltophilia (Sm6)	Intra-abdominal	Drainage Fluid	No	Rostov-on-don (356)	Rostov-on-don	Male	49	2014-05-26T20:00:00.000Z	2	WT	8	0.5	WT	0.06	WT	1	WT	0.25	WT	blaL1	blaL2	--	--	smeD, smeE, smeF	smeY, smeZ	smeI, smeJ, smeK	smeO, smeP	emrA, emrB, emrC	smeU1, smeV, smeW, smeU2, smeX	smeG, smeH	smeM, smeN	smeA, smeB, smeC	aph(6), aph(3')-IIc	--	mcr-5-like	mcr-8-like	--	qnrE	--	arr	--	--	--	copA, copB, copL	merA, merD, merE, merP, merR, merT
66441	66441_long_r9	SAMN49748174	Stenotrophomonas maltophilia (Sm6)	Skin and Soft Tissue	Wound Discharge	No	Izhevsk (306)	Izhevsk	Female	53	2013-12-23T20:00:00.000Z	4	WT	64	1	WT	0.25	WT	0.5	WT	4	NWT	blaL1	blaL2	--	--	smeD, smeE, smeF	smeY, smeZ	smeI, smeJ, smeK	smeO, smeP	emrA, emrB, emrC	smeU1, smeV, smeW, smeU2, smeX	smeG, smeH	smeM, smeN	smeA, smeB, smeC	aph(6), aph(3')-IIc	--	mcr-5-like	mcr-8-like	--	qnrE	--	arr	--	--	arsN2	--	--
66775	66775_long_r9	SAMN49748175	Stenotrophomonas pavanii (Sm2)	Respiratory	Bronchoalveolar Lavage (BAL)	No	Murmansk (346)	Murmansk	Male	77	2014-07-24T20:00:00.000Z	0.5	WT	64	1	WT	0.25	WT	1	WT	0.25	WT	blaL1	blaL2	--	--	smeD, smeE, smeF	smeY, smeZ	smeI, smeJ, smeK	smeO, smeP	emrA, emrB, emrC	smeU1, smeV, smeW, smeU2, smeX	smeG, smeH	smeM, smeN	smeA, smeB, smeC	aph(6), aph(3')-IIc, aac(6')-Iak	--	mcr-5-like	mcr-8-like	--	qnrE	--	arr	--	--	--	copA, copB	--
67188	67188_hybrid	SAMN49748176	Stenotrophomonas maltophilia (Sm6)	Skin and Soft Tissue	Blood	No	Yekaterinburg (3)	Yekaterinburg	Male	32	2014-06-30T20:00:00.000Z	2	WT	16	0.5	WT	0.06	WT	0.25	WT	0.125	WT	blaL1	blaL2	--	--	smeD, smeE, smeF	smeY, smeZ	smeI, smeJ, smeK	smeO, smeP	emrA, emrB, emrC	smeU1, smeV, smeW, smeU2, smeX	smeG, smeH	smeM, smeN	smeA, smeB, smeC	aph(6), aph(3')-IIc, aac(6')-Iz	--	mcr-5-like	mcr-8-like	--	qnrE	--	arr	--	--	arsN2	copA, copB, copL	--
67391	67391_long_r9	SAMN49748177	Stenotrophomonas forensis (Sm12)	Skin and Soft Tissue	Wound Discharge	No	Omsk (18)	Omsk	Male	37	2014-07-16T20:00:00.000Z	2	WT	2	1	WT	0.5	WT	0.25	WT	32	NWT	blaL1	blaL2	--	--	smeD, smeE, smeF	smeY, smeZ	smeI, smeJ, smeK	smeO, smeP	emrA, emrB, emrC	smeU1, smeV, smeW, smeU2, smeX	smeG, smeH	smeM, smeN	smeA, smeB, smeC	aph(6), aph(3')-IIc	--	mcr-5-like	--	--	qnrE	--	arr	--	--	--	--	--
67524	67524_long_r9	SAMN49748178	Stenotrophomonas maltophilia (Sm6)	Bloodstream	Blood	No	Tomsk (38)	Tomsk	Male	37	2014-07-02T20:00:00.000Z	1	WT	4	0.25	WT	0.25	WT	0.5	WT	0.125	WT	blaL1	blaL2	--	--	smeD, smeE, smeF	smeY, smeZ	smeI, smeJ, smeK	smeO, smeP	emrA, emrB, emrC	smeU1, smeV, smeW, smeU2, smeX	smeG, smeH	smeM, smeN	smeA, smeB, smeC	aph(6), aph(3')-IIc	--	mcr-5-like	mcr-8-like	--	qnrE	--	arr	--	--	--	copA, copB, copL	--
67540	67540_long_r9	SAMN49748179	Stenotrophomonas maltophilia (Sm6)	Bloodstream	Blood	No	Tomsk (38)	Tomsk	Male	3	2014-08-03T20:00:00.000Z	2	WT	16	1	WT	0.25	WT	0.5	WT	0.125	WT	blaL1	blaL2	--	--	smeD, smeE, smeF	smeY, smeZ	smeI, smeJ, smeK	smeO, smeP	emrA, emrB, emrC	smeU1, smeV, smeW, smeU2, smeX	smeG, smeH	smeM, smeN	smeA, smeB, smeC	aph(6), aph(3')-IIc, aac(6')-Iz	--	mcr-5-like	mcr-8-like	--	qnrE	--	arr	--	--	arsN2	--	--
67732	67732_long_r9	SAMN49748180	Stenotrophomonas maltophilia (Sm6)	Urinary	Urine	No	Saint Petersburg (21)	Saint Petersburg	Male	54	2014-10-02T20:00:00.000Z	2	WT	64	1	WT	0.25	WT	0.5	WT	2	WT	blaL1	blaL2	--	--	smeD, smeE, smeF	smeY, smeZ	smeI, smeJ, smeK	smeO, smeP	emrA, emrB, emrC	smeU1, smeV, smeW, smeU2, smeX	smeG, smeH	smeM, smeN	smeA, smeB, smeC	aph(6), aph(3')-IIc	--	mcr-5-like	mcr-8-like	--	qnrE	--	arr	--	--	--	copA, copB, copL	--
68167	68167_hybrid	SAMN49748181	Stenotrophomonas maltophilia (Sm6)	Bloodstream	Blood	No	Penza (357)	Penza	Male	65	2014-07-12T20:00:00.000Z	1	WT	8	1	WT	0.25	WT	0.125	WT	0.125	WT	blaL1	blaL2	--	--	smeD, smeE, smeF	smeY, smeZ	smeI, smeJ, smeK	smeO, smeP	emrA, emrB, emrC	smeU1, smeV, smeW, smeU2, smeX	smeG, smeH	smeM, smeN	smeA, smeB, smeC	aph(6), aph(3')-IIc	--	mcr-5-like	mcr-8-like	--	qnrE	--	arr	--	--	--	copA, copB, copL	--
68178	68178_long_r9	SAMN49748182	Stenotrophomonas maltophilia (Sm6)	Respiratory	Endotracheal Aspirate	No	Penza (357)	Penza	Male	0	2014-08-19T20:00:00.000Z	2	WT	2	1	WT	0.25	WT	0.25	WT	8	NWT	blaL1	blaL2	--	--	smeD, smeE, smeF	smeY, smeZ	smeI, smeJ, smeK	smeO, smeP	emrA, emrB, emrC	smeU1, smeV, smeW, smeU2, smeX	smeG, smeH	smeM, smeN	smeA, smeB, smeC	aph(6), aph(3')-IIc	--	mcr-5-like	mcr-8-like	--	qnrE	--	arr	--	--	--	--	--
68302	68302_hybrid	SAMN49748183	Stenotrophomonas pavanii (Sm2)	Skin and Soft Tissue	Wound Discharge	No	Naberezhnye Chelny (359)	Naberezhnye Chelny	Male	60	2014-10-27T21:00:00.000Z	2	WT	8	0.5	WT	0.125	WT	0.5	WT	0.5	WT	blaL1	blaL2	--	--	smeD, smeE, smeF	smeY, smeZ	smeI, smeJ, smeK	smeO, smeP	emrA, emrB, emrC	smeU1, smeV, smeW, smeU2, smeX	smeG, smeH	smeM, smeN	smeA, smeB, smeC	aph(6), aph(3')-IIc, aac(6')-Iak	--	mcr-5-like	mcr-8-like	--	qnrE	--	arr	--	--	--	copA, copB, copL	--
68639	68639_hybrid	SAMN49748184	Stenotrophomonas geniculata (Sm10)	Skin and Soft Tissue	Wound Discharge	No	Ulan-Ude (373)	Ulan-Ude	Male	36	2014-10-23T20:00:00.000Z	0.5	WT	8	1	WT	0.25	WT	0.5	WT	2	WT	blaL1	blaL2	--	--	smeD, smeE, smeF	smeY, smeZ	smeI, smeJ, smeK	smeO, smeP	emrA, emrB, emrC	smeU1, smeV, smeW, smeU2, smeX	smeG, smeH	smeM, smeN	smeA, smeB, smeC	aph(6), aph(3')-IIc	--	mcr-5-like	mcr-8-like	cml	qnrB	--	arr	--	--	--	--	--
69287	69287_long_r9	SAMN49748185	Stenotrophomonas maltophilia (Sm6)	Respiratory	Pleural Fluid	No	Tolyatti (177)	Tolyatti	Male	38	2015-02-11T21:00:00.000Z	4	WT	64	1	WT	0.06	WT	0.5	WT	64	NWT	blaL1	blaL2	--	--	smeD, smeE, smeF	smeY, smeZ	smeI, smeJ, smeK	smeO, smeP	emrA, emrB, emrC	smeU1, smeV, smeW, smeU2, smeX	smeG, smeH	smeM, smeN	smeA, smeB, smeC	aph(6), aph(3')-IIc	--	mcr-5-like	mcr-8-like	--	qnrE	--	arr	--	--	--	copA, copB, copL	--
71799	71799_long_r9	SAMN49748186	Stenotrophomonas (Sm9)	Respiratory	Sputum	No	Smolensk (189)	Smolensk	na	na	2006-12-25T21:00:00.000Z	1	WT	32	1	WT	0.125	WT	1	WT	64	NWT	blaL1	blaL2	--	--	smeD, smeE, smeF	smeY, smeZ	smeI, smeJ, smeK	smeO, smeP	emrA, emrB, emrC	smeU1, smeV, smeW, smeU2, smeX	smeG, smeH	smeM, smeN	--	aph(6), aph(3')-IIc, aadA13, ant(2'')-Ia	sul1, sul1	mcr-5-like	mcr-8-like	cml	qnrE	--	arr	--	qacE	--	copA, copB, copL	merA, merD, merE, merP, merR, merT
73908	73908_long_r9	SAMN49748187	Stenotrophomonas maltophilia (Sm6)	Respiratory	Pleural Fluid	No	Ulan-Ude (373)	Ulan-Ude	Male	64	2015-01-26T21:00:00.000Z	4	WT	64	1	WT	0.25	WT	0.5	WT	128	NWT	blaL1	blaL2	--	--	smeD, smeE, smeF	smeY, smeZ	smeI, smeJ, smeK	smeO, smeP	emrA, emrB, emrC	smeU1, smeV, smeW, smeU2, smeX	smeG, smeH	smeM, smeN	smeA, smeB, smeC	aph(6), aph(3')-IIc, aac(6')-Iz	--	mcr-5-like	mcr-8-like	--	qnrE	--	arr	--	--	arsN2	--	--
74171	74171_long_r9	SAMN49748188	Stenotrophomonas maltophilia (Sm6)	Bloodstream	Blood	No	Tolyatti (177)	Tolyatti	Male	0	2015-03-18T21:00:00.000Z	8	WT	8	1	WT	0.125	WT	1	WT	8	NWT	blaL1	blaL2	--	--	smeD, smeE, smeF	smeY, smeZ	smeI, smeJ, smeK	smeO, smeP	emrA, emrB, emrC	smeU1, smeV, smeW, smeU2, smeX	smeG, smeH	smeM, smeN	smeA, smeB, smeC	aph(6), aph(3')-IIc, aac(6')-Iz	--	mcr-5-like	mcr-8-like	--	qnrE	--	arr	--	--	arsN2	--	--
74552	74552_long_r9	SAMN49748189	Stenotrophomonas maltophilia (Sm6)	Respiratory	Endotracheal Aspirate	No	Kazan (31)	Kazan	Female	0	2015-02-11T21:00:00.000Z	4	WT	32	0.5	WT	0.06	WT	1	WT	64	NWT	blaL1	blaL2	--	--	smeD, smeE, smeF	smeY, smeZ	smeI, smeJ, smeK	smeO, smeP	emrA, emrB, emrC	smeU1, smeV, smeW, smeU2, smeX	smeG, smeH	smeM, smeN	smeA, smeB, smeC	aph(6), aph(3')-IIc, aac(6')-Iz	--	mcr-5-like	mcr-8-like	--	qnrE	--	arr	--	--	arsN2	--	--
74580	74580_hybrid	SAMN49748190	Stenotrophomonas maltophilia (Sm6)	Intra-abdominal	Unspecified	No	Tomsk (298)	Tomsk	Male	67	2015-04-27T21:00:00.000Z	4	WT	4	1	WT	0.125	WT	0.25	WT	2	WT	blaL1	blaL2	--	--	smeD, smeE, smeF	smeY, smeZ	smeI, smeJ, smeK	smeO, smeP	emrA, emrB, emrC	smeU1, smeV, smeW, smeU2, smeX	smeG, smeH	smeM, smeN	smeA, smeB, smeC	aph(6), aph(3')-IIc, aac(6')-Iz	--	mcr-5-like	mcr-8-like	--	qnrE	--	arr	--	--	--	copA, copB, copL	merA, merA, merB, merC, merD, merD, merE, merE, merP, merP, merR, merR, merT, merT
74628	74628_long_r9	SAMN49748191	Stenotrophomonas geniculata (Sm10)	Respiratory	Endotracheal Aspirate	No	Tyumen (39)	Tyumen	Female	23	2015-03-01T21:00:00.000Z	1	WT	8	1	WT	0.125	WT	1	WT	0.25	WT	blaL1	blaL2	--	--	smeD, smeE, smeF	smeY, smeZ	smeI, smeJ, smeK	smeO, smeP	emrA, emrB, emrC	smeU1, smeV, smeW, smeU2, smeX	smeG, smeH	smeM, smeN	smeA, smeB, smeC	aph(6), aph(3')-IIc	--	mcr-5-like	mcr-8-like	cml	qnrE	--	arr	--	--	--	--	--
74739	74739_long_r9	SAMN49748192	Stenotrophomonas maltophilia (Sm6)	Bloodstream	Blood	No	Tomsk (38)	Tomsk	Male	58	2015-02-26T21:00:00.000Z	1	WT	32	1	WT	0.125	WT	0.5	WT	8	NWT	blaL1	blaL2	--	--	smeD, smeE, smeF	smeY, smeZ	smeI, smeJ, smeK	smeO, smeP	emrA, emrB, emrC	smeU1, smeV, smeW, smeU2, smeX	smeG, smeH	smeM, smeN	smeA, smeB, smeC	aph(6), aph(3')-IIc	--	mcr-5-like	mcr-8-like	--	qnrE	--	arr	--	--	--	--	--
74827	74827_long_r9	SAMN49748193	Stenotrophomonas maltophilia (Sm6)	Respiratory	Bronchoalveolar Lavage (BAL)	No	Saint Petersburg (21)	Saint Petersburg	Male	21	2015-06-15T21:00:00.000Z	2	WT	32	2	WT	0.25	WT	1	WT	64	NWT	blaL1	blaL2	--	--	smeD, smeE, smeF	smeY, smeZ	smeI, smeJ, smeK	smeO, smeP	emrA, emrB, emrC	smeU1, smeV, smeW, smeU2, smeX	smeG, smeH	smeM, smeN	smeA, smeB, smeC	aph(6), aph(3')-IIc, aac(6')-Iz	--	mcr-5-like	mcr-8-like	--	qnrE	--	arr	--	--	--	--	--	-, non-mobilizable, no
74925	74925_long_r9	SAMN49748194	Stenotrophomonas geniculata (Sm10)	Respiratory	Bronchoalveolar Lavage (BAL)	No	Ulan-Ude (373)	Ulan-Ude	Male	54	2015-04-29T21:00:00.000Z	4	WT	64	0.5	WT	0.125	WT	1	WT	0.25	WT	blaL1	blaL2	blaOXA-42 family	--	smeD, smeE, smeF	smeY, smeZ	smeI, smeJ, smeK	smeO, smeP	emrA, emrB, emrC	smeU1, smeV, smeW, smeU2, smeX	smeG, smeH	smeM, smeN	smeA, smeB, smeC	aph(6), aph(3')-IIc	--	mcr-5-like	mcr-8-like	cml	qnrB	--	arr	--	--	arsN2	--	--
75343	75343_hybrid	SAMN49748195	Stenotrophomonas maltophilia (Sm6)	Respiratory	Throat Swab	No	Krasnodar (32)	Krasnodar	Male	0	2015-04-12T21:00:00.000Z	2	WT	16	1	WT	0.06	WT	0.25	WT	1	WT	blaL1	blaL2	--	--	smeD, smeE, smeF	smeY, smeZ	smeI, smeJ, smeK	smeO, smeP	emrA, emrB, emrC	smeU1, smeV, smeW, smeU2, smeX	smeG, smeH	smeM, smeN	smeA, smeB, smeC	aph(6), aph(3')-IIc, aac(6')-Iz	--	mcr-5-like	mcr-8-like	--	qnrB	--	arr	--	--	--	--	merP
75800	75800_long_r9	SAMN49748196	Stenotrophomonas maltophilia (Sm6)	Urinary	Blood	No	Chelyabinsk (40)	Chelyabinsk	Male	46	2015-05-17T21:00:00.000Z	2	WT	4	2	WT	0.06	WT	1	WT	128	NWT	blaL1	blaL2	--	--	smeD, smeE, smeF	smeY, smeZ	smeI, smeJ, smeK	smeO, smeP	emrA, emrB, emrC	smeU1, smeV, smeW, smeU2, smeX	smeG, smeH	smeM, smeN	smeA, smeB, smeC	aph(6), aph(3')-IIc	--	mcr-5-like	mcr-8-like	--	qnrE	--	arr	--	--	--	--	--
75910	75910_long_r9	SAMN49748197	Stenotrophomonas maltophilia (Sm6)	Urinary	Urine	No	Moscow (11)	Moscow	Male	82	2015-05-27T21:00:00.000Z	4	WT	64	1	WT	0.06	WT	0.25	WT	0.5	WT	blaL1	blaL2	--	--	smeD, smeE, smeF	smeY, smeZ	smeI, smeJ, smeK	smeO, smeP	emrA, emrB, emrC	smeU1, smeV, smeW, smeU2, smeX	smeG, smeH	smeM, smeN	smeA, smeB, smeC	aph(6), aph(3')-IIc, aac(6')-Iz	--	mcr-5-like	mcr-8-like	--	qnrE	--	arr	--	--	arsN2	--	--
76095	76095_long_r9	SAMN49748198	Stenotrophomonas forensis (Sm12)	Respiratory	Bronchoalveolar Lavage (BAL)	No	Yekaterinburg (29)	Yekaterinburg	Male	34	2015-08-06T21:00:00.000Z	2	WT	2	0.5	WT	0.125	WT	0.25	WT	4	NWT	blaL1	blaL2	--	--	smeD, smeE, smeF	smeY, smeZ	smeI, smeJ, smeK	smeO, smeP	emrA, emrB, emrC	smeU1, smeV, smeW, smeU2, smeX	smeG, smeH	smeM, smeN	smeA, smeB, smeC	aph(6), aph(3')-IIc	--	mcr-5-like	--	--	qnrE	--	arr	--	--	--	copA, copB, copL	merA, merP
76756	76756_long_r9	SAMN49748199	Stenotrophomonas (Sm9)	Bloodstream	Blood	No	Rostov-on-don (356)	Rostov-on-don	Female	48	2015-08-09T21:00:00.000Z	0.5	WT	4	1	WT	0.125	WT	0.25	WT	0.125	WT	blaL1	blaL2	--	--	smeD, smeE, smeF	smeY, smeZ	smeI, smeJ, smeK	smeO, smeP	emrA, emrB, emrC	smeU1, smeV, smeW, smeU2, smeX	smeG, smeH	smeM, smeN	--	aph(6), aph(3')-IIc	--	mcr-5-like	--	cml	qnrE	--	arr	--	--	--	--	merA, merP	-, non-mobilizable, no
76792	76792_long_r9	SAMN49748200	Stenotrophomonas maltophilia (Sm6)	Bloodstream	Blood	No	Kazan (31)	Kazan	Male	0	2015-05-23T21:00:00.000Z	8	WT	32	0.5	WT	0.125	WT	0.5	WT	0.5	WT	blaL1	blaL2	--	--	smeD, smeE, smeF	smeY, smeZ	smeI, smeJ, smeK	smeO, smeP	emrA, emrB, emrC	smeU1, smeV, smeW, smeU2, smeX	smeG, smeH	smeM, smeN	smeA, smeB, smeC	aph(6), aph(3')-IIc, aac(6')-Iz	--	mcr-5-like	mcr-8-like	--	qnrE	--	arr	--	--	arsN2	--	--
77073	77073_hybrid	SAMN49748201	Stenotrophomonas muris (Sm4a)	Bloodstream	Blood	No	Petrozavodsk (354)	Petrozavodsk	Male	4	2015-08-25T21:00:00.000Z	2	WT	4	2	WT	0.25	WT	2	WT	64	NWT	blaL1	blaL2	--	--	smeD, smeE, smeF	smeY, smeZ	smeI, smeJ, smeK	smeO, smeP	emrA, emrB, emrC	smeU1, smeV, smeW, smeU2, smeX	smeG, smeH	smeM, smeN	smeA, smeB, smeC	aph(6), aph(3')-IIc	--	mcr-5-like	mcr-8-like	--	qnrE	--	arr	--	--	--	--	--
77839	77839_hybrid	SAMN49748202	Stenotrophomonas maltophilia (Sm6)	Respiratory	Sputum	No	Moscow (179)	Moscow	Male	74	2015-04-05T21:00:00.000Z	2	WT	32	0.5	WT	0.125	WT	0.5	WT	0.5	WT	blaL1	blaL2	--	--	smeD, smeE, smeF	smeY, smeZ	smeI, smeJ, smeK	smeO, smeP	emrA, emrB, emrC	smeU1, smeV, smeW, smeU2, smeX	smeG, smeH	smeM, smeN	smeA, smeB, smeC	aph(6), aph(3')-IIc	--	mcr-5-like	mcr-8-like	--	qnrE	--	arr	--	--	--	copA, copB, copL	merA, merD, merE, merP, merR, merT
77931	77931_hybrid	SAMN49748203	Stenotrophomonas muris (Sm4a)	Intra-abdominal	Unspecified	No	Saint Petersburg (289)	Saint Petersburg	Female	35	2015-08-26T21:00:00.000Z	0.5	WT	2	1	WT	0.06	WT	0.25	WT	0.125	WT	blaL1	blaL2	--	--	smeD, smeE, smeF	smeY, smeZ	smeI, smeJ, smeK	smeO, smeP	emrA, emrB, emrC	smeU1, smeV, smeW, smeU2, smeX	smeG, smeH	smeM, smeN	smeA, smeB, smeC	aph(6), aph(3')-IIc	--	mcr-5-like	mcr-8-like	--	qnrD	--	arr	--	--	--	copA, copB	--
78025	78025_long_r9	SAMN49748204	Stenotrophomonas maltophilia (Sm6)	Urinary	Urine	No	Saint Petersburg (289)	Saint Petersburg	Female	43	2015-10-17T21:00:00.000Z	0.25	WT	128	1	WT	0.06	WT	1	WT	32	NWT	blaL1	blaL2	--	--	smeD, smeE, smeF	smeY, smeZ	smeI, smeJ, smeK	smeO, smeP	emrA, emrB, emrC	smeU1, smeV, smeW, smeU2, smeX	smeG, smeH	smeM, smeN	smeA, smeB, smeC	aph(6), aph(3')-IIc	--	mcr-5-like	mcr-8-like	--	qnrE	--	arr	--	--	--	--	--
78143	78143_long_r9	SAMN49748205	Stenotrophomonas maltophilia (Sm6)	Respiratory	Sputum	No	Smolensk (51)	Smolensk	Female	73	2015-10-18T21:00:00.000Z	1	WT	2	4	WT	1	WT	2	WT	4	NWT	blaL1	blaL2	--	--	smeD, smeE, smeF	smeY, smeZ	smeI, smeJ, smeK	smeO, smeP	emrA, emrB, emrC	smeU1, smeV, smeW, smeU2, smeX	smeG, smeH	smeM, smeN	smeA, smeB, smeC	aph(6), aph(3')-IIc, aac(6')-Iz	--	mcr-5-like	mcr-8-like	--	qnrE	--	arr	--	--	--	--	--
78350	78350_hybrid	SAMN49748206	Stenotrophomonas (Sm17)	Respiratory	Bronchoalveolar Lavage (BAL)	No	Smolensk (51)	Smolensk	Female	56	2015-12-06T21:00:00.000Z	0.25	WT	4	4	WT	0.06	WT	1	WT	32	NWT	blaL1	blaL2	--	--	smeD, smeE, smeF	smeY, smeZ	smeI, smeJ, smeK	smeO, smeP	emrA, emrB, emrC	smeU1, smeV, smeW, smeU2, smeX	smeG, smeH	smeM, smeN	smeA, smeB, smeC	aph(6), aph(3')-IIc, aac(6')-Iz	--	mcr-5-like	mcr-8-like	--	qnrE	--	arr	--	--	--	--	merA, merP
78393	78393_long_r9	SAMN49748207	Stenotrophomonas maltophilia (Sm6)	Respiratory	Bronchoalveolar Lavage (BAL)	No	Penza (357)	Penza	Female	68	2014-12-09T21:00:00.000Z	0.5	WT	16	1	WT	0.06	WT	1	WT	4	NWT	blaL1	blaL2	--	--	smeD, smeE, smeF	smeY, smeZ	smeI, smeJ, smeK	smeO, smeP	emrA, emrB, emrC	smeU1, smeV, smeW, smeU2, smeX	smeG, smeH	smeM, smeN	smeA, smeB, smeC	aph(6), aph(3')-IIc, aac(6')-Iz	--	mcr-5-like	mcr-8-like	--	qnrE	--	arr	--	--	arsN2	copA, copB, copL	--
78540	78540_long_r9	SAMN49748208	Stenotrophomonas maltophilia (Sm6)	Respiratory	Endotracheal Aspirate	No	Penza (58)	Penza	Female	29	2015-11-23T21:00:00.000Z	2	WT	8	4	WT	0.06	WT	1	WT	4	NWT	blaL1	blaL2	--	--	smeD, smeE, smeF	smeY, smeZ	smeI, smeJ, smeK	smeO, smeP	emrA, emrB, emrC	smeU1, smeV, smeW, smeU2, smeX	smeG, smeH	smeM, smeN	smeA, smeB, smeC	aph(6), aph(3')-IIc	--	mcr-5-like	mcr-8-like	--	qnrE	--	arr	--	--	--	--	--
79140	79140_hybrid	SAMN49748209	Stenotrophomonas riyadhensis (Sm15)	Bloodstream	Blood	No	Tomsk (38)	Tomsk	Male	27	2015-12-17T21:00:00.000Z	1	WT	64	0.03	WT	0.25	WT	0.125	WT	0.125	WT	blaL1	blaL2	--	--	smeD, smeE, smeF	smeY, smeZ	smeI, smeJ, smeK	smeO, smeP	emrA, emrB, emrC	smeU1, smeV, smeW, smeU2, smeX	smeG, smeH	smeM, smeN	smeA, smeB, smeC	aph(6), aph(3')-IIc, aac(6')	--	mcr-5-like	--	cml	qnrE	--	arr	--	--	--	--	--
79893	79893_long_r9	SAMN49748210	Stenotrophomonas maltophilia (Sm6)	Intra-abdominal	Blood	No	Kazan (31)	Kazan	Male	68	2016-04-06T21:00:00.000Z	2	WT	2	0.25	WT	0.5	WT	1	WT	0.5	WT	blaL1	blaL2	--	--	smeD, smeE, smeF	smeY, smeZ	smeI, smeJ, smeK	smeO, smeP	emrA, emrB, emrC	smeU1, smeV, smeW, smeU2, smeX	smeG, smeH	smeM, smeN	smeA, smeB, smeC	aph(6), aph(3')-IIc, aac(6')-Iz	--	mcr-5-like	mcr-8-like	--	qnrE	--	arr	--	--	arsN2	--	--
80084	80084_long_r9	SAMN49748211	Stenotrophomonas (Sm9)	Respiratory	Sputum	No	Smolensk (22)	Smolensk	Female	54	2015-03-19T21:00:00.000Z	2	WT	32	1	WT	0.125	WT	0.5	WT	64	NWT	blaL1	blaL2	--	--	smeD, smeE, smeF	smeY, smeZ	smeI, smeJ, smeK	smeO, smeP	emrA, emrB, emrC	smeU1, smeV, smeW, smeU2, smeX	smeG, smeH	smeM, smeN	--	aph(6), aph(3')-IIc	--	mcr-5-like	--	cml	qnrE	--	arr	--	--	--	--	--
80189	80189_long_r9	SAMN49748212	Stenotrophomonas muris (Sm4a)	Respiratory	Pleural Fluid	No	Smolensk (22)	Smolensk	Male	20	2015-07-21T21:00:00.000Z	2	WT	64	0.5	WT	0.125	WT	0.5	WT	2	WT	blaL1	blaL2	--	--	smeD, smeE, smeF	smeY, smeZ	smeI, smeJ, smeK	smeO, smeP	emrA, emrB, emrC	smeU1, smeV, smeW, smeU2, smeX	smeG, smeH	smeM, smeN	smeA, smeB, smeC	aph(6), aph(3')-IIc	--	mcr-5-like	mcr-8-like	--	qnrB	--	arr	--	--	--	--	--
80501	80501_long_r9	SAMN49748213	Stenotrophomonas muris (Sm4a)	Respiratory	Sputum	No	Murmansk (346)	Murmansk	na	55	2015-06-21T21:00:00.000Z	2	WT	4	0.5	WT	0.03	WT	0.25	WT	0.25	WT	blaL1	blaL2	--	--	smeD, smeE, smeF	smeY, smeZ	smeI, smeJ, smeK	smeO, smeP	emrA, emrB, emrC	smeU1, smeV, smeW, smeU2, smeX	smeG, smeH	smeM, smeN	smeA, smeB, smeC	aph(6), aph(3')-IIc	--	mcr-5-like	mcr-8-like	--	qnrE	--	arr	--	--	--	copA, copB, copL	--
80531	80531_hybrid	SAMN49748214	Stenotrophomonas maltophilia (Sm6)	Respiratory	Sputum	No	Murmansk (346)	Murmansk	na	58	2015-07-07T21:00:00.000Z	2	WT	16	1	WT	0.125	WT	0.25	WT	64	NWT	blaL1	blaL2	--	--	smeD, smeE, smeF	smeY, smeZ	smeI, smeJ, smeK	smeO, smeP	emrA, emrB, emrC	smeU1, smeV, smeW, smeU2, smeX	smeG, smeH	smeM, smeN	smeA, smeB, smeC	aph(6), aph(3')-IIc	--	mcr-5-like	mcr-8-like	--	qnrE	--	arr	--	--	--	copA, copB, copL	merA, merD, merE, merP, merR, merT
80884	80884_hybrid	SAMN49748215	Stenotrophomonas maltophilia (Sm6)	Respiratory	Bronchoalveolar Lavage (BAL)	No	Penza (395)	Penza	Male	66	2016-02-07T21:00:00.000Z	2	WT	32	0.25	WT	0.5	WT	2	WT	8	NWT	blaL1	blaL2	blaOXA-392	--	smeD, smeE, smeF	smeY, smeZ	smeI, smeJ, smeK	smeO, smeP	emrA, emrB, emrC	smeU1, smeV, smeW, smeU2, smeX	smeG, smeH	smeM, smeN	smeA, smeB, smeC	aph(6), aph(6)-Id, aph(3')-IIc, aph(3')-VIa, aph(3'')-Ib, ant(2'')-Ia	sul1	mcr-5-like	mcr-8-like	--	qnrE	--	arr	--	qacE	--	copA, copB, copL	merA, merD, merE, merP, merR, merT
81837	81837_long_r9	SAMN49748216	Stenotrophomonas maltophilia (Sm6)	Intra-abdominal	Wound Discharge	No	Moscow (33)	Moscow	Male	0	2015-04-26T21:00:00.000Z	1	WT	4	1	WT	0.125	WT	0.25	WT	0.125	WT	blaL1	blaL2	--	--	smeD, smeE, smeF	smeY, smeZ	smeI, smeJ, smeK	smeO, smeP	emrA, emrB, emrC	smeU1, smeV, smeW, smeU2, smeX	smeG, smeH	smeM, smeN	smeA, smeB, smeC	aph(6), aph(3')-IIc	--	mcr-5-like	mcr-8-like	--	qnrE	--	arr	--	--	--	--	--
81962	81962_long_r9	SAMN49748217	Stenotrophomonas africana (Sm7)	Bones and Joints	Wound Discharge	No	Saint Petersburg (21)	Saint Petersburg	Male	51	2016-06-14T21:00:00.000Z	2	WT	64	1	WT	0.5	WT	1	WT	0.5	WT	blaL1	blaL2	--	--	smeD, smeE, smeF	smeY, smeZ	smeI, smeJ, smeK	smeO, smeP	emrA, emrB, emrC	smeU1, smeV, smeW, smeU2, smeX	smeG, smeH	smeM, smeN	smeA, smeB, smeC	aph(6), aph(3')-IIc	--	mcr-5-like	mcr-8-like	cml	qnrE	--	arr	--	--	--	--	merA, merP
82340	82340_hybrid	SAMN49748218	Stenotrophomonas muris (Sm4a)	Intra-abdominal	Blood	No	Saint Petersburg (289)	Saint Petersburg	Female	50	2016-07-05T21:00:00.000Z	2	WT	128	0.125	WT	0.25	WT	1	WT	1	WT	blaL1	blaL2	--	--	smeD, smeE, smeF	smeY, smeZ	smeI, smeJ, smeK	smeO, smeP	emrA, emrB, emrC	smeU1, smeV, smeW, smeU2, smeX	smeG, smeH	smeM, smeN	smeA, smeB, smeC	aph(6), aph(3')-IIc	--	mcr-5-like	mcr-8-like	--	qnrB	--	arr	--	--	--	copA, copB, copL	merA, merD, merE, merP, merR, merT
82920	82920_long_r9	SAMN49748219	Stenotrophomonas maltophilia (Sm6)	Respiratory	Bronchoalveolar Lavage (BAL)	No	Novosibirsk (213)	Novosibirsk	Female	58	2016-09-07T21:00:00.000Z	1	WT	64	1	WT	0.25	WT	0.5	WT	0.125	WT	blaL1	blaL2	--	--	smeD, smeE, smeF	smeY, smeZ	smeI, smeJ, smeK	smeO, smeP	emrA, emrB, emrC	smeU1, smeV, smeW, smeU2, smeX	smeG, smeH	smeM, smeN	smeA, smeB, smeC	aph(6), aph(3')-IIc, aac(6')-Iz	--	mcr-5-like	mcr-8-like	--	qnrB	--	arr	--	--	--	--	--
83388	83388_long_r9	SAMN49748220	Stenotrophomonas (Sm18)	Respiratory	Bronchoalveolar Lavage (BAL)	No	Smolensk (51)	Smolensk	Male	40	2016-09-21T21:00:00.000Z	2	WT	32	1	WT	0.25	WT	1	WT	16	NWT	blaL1	blaL2	--	--	smeD, smeE, smeF	smeY, smeZ	smeI, smeJ, smeK	smeO, smeP	emrA, emrB, emrC	smeU1, smeV, smeW, smeU2, smeX	smeG, smeH	smeM, smeN	smeA, smeB, smeC	aph(6), aac(6')-Iak	--	mcr-5-like	mcr-8-like	--	qnrB	--	arr	--	--	arsN2	copA, copB, copL	--
83474	83474_long_r9	SAMN49748221	Stenotrophomonas maltophilia (Sm6)	Bones and Joints	Wound Discharge	No	Naberezhnye Chelny (359)	Naberezhnye Chelny	Female	34	2016-08-31T21:00:00.000Z	4	WT	32	0.25	WT	0.25	WT	1	WT	2	WT	blaL1	blaL2	--	--	smeD, smeE, smeF	smeY, smeZ	smeI, smeJ, smeK	smeO, smeP	emrA, emrB, emrC	smeU1, smeV, smeW, smeU2, smeX	smeG, smeH	smeM, smeN	smeA, smeB, smeC	aph(6), aph(3')-IIc, aac(6')-Iz	--	mcr-5-like	mcr-8-like	--	qnrE	--	arr	--	--	arsN2	--	--
83923	83923_long_r9	SAMN49748222	Stenotrophomonas maltophilia (Sm6)	Urinary	Urine	No	Petrozavodsk (354)	Petrozavodsk	Male	8	2016-09-29T21:00:00.000Z	2	WT	64	0.5	WT	0.25	WT	4	WT	0.25	WT	blaL1	blaL2	--	--	smeD, smeE, smeF	smeY, smeZ	smeI, smeJ, smeK	smeO, smeP	emrA, emrB, emrC	smeU1, smeV, smeW, smeU2, smeX	smeG, smeH	smeM, smeN	smeA, smeB, smeC	aph(6), aph(3')-IIc, aac(6')-Iz	--	mcr-5-like	mcr-8-like	--	qnrB	--	arr	--	--	--	--	--
84250	84250_long_r9	SAMN49748223	Stenotrophomonas pavanii (Sm2)	Respiratory	Sputum	No	Saint Petersburg (391)	Saint Petersburg	Male	83	2016-01-20T21:00:00.000Z	2	WT	128	0.25	WT	0.25	WT	1	WT	0.125	WT	blaL1	blaL2	--	--	smeD, smeE, smeF	smeY, smeZ	smeI, smeJ, smeK	smeO, smeP	emrA, emrB, emrC	smeU1, smeV, smeW, smeU2, smeX	smeG, smeH	smeM, smeN	smeA, smeB, smeC	aph(6), aph(3')-IIc, aac(6')-Iak	--	mcr-5-like	mcr-8-like	--	qnrE	--	arr	--	--	--	copA, copB, copL	merA, merE, merP, merR, merT
84383	84383_long_r9	SAMN49748224	Stenotrophomonas maltophilia (Sm6)	Skin and Soft Tissue	Wound Discharge	No	Saint Petersburg (391)	Saint Petersburg	Male	68	2016-09-25T21:00:00.000Z	0.5	WT	0.5	16	NWT	1	WT	2	WT	128	NWT	blaL1	blaL2	--	--	smeD, smeE, smeF	smeY, smeZ	smeI, smeJ, smeK	smeO, smeP	emrA, emrB, emrC	smeU1, smeV, smeW, smeU2, smeX	smeG, smeH	smeM, smeN	smeA, smeB, smeC	aph(6), aph(3')-IIc	--	mcr-5-like	mcr-8-like	--	qnrE	--	arr	--	--	--	--	--
85239	85239_hybrid	SAMN49748225	Stenotrophomonas (Sm4b)	Respiratory	Sputum	No	Moscow (179)	Moscow	Male	55	2016-08-21T21:00:00.000Z	2	WT	16	0.25	WT	0.5	WT	2	WT	0.25	WT	blaL1	blaL2	--	--	smeD, smeE, smeF	smeY, smeZ	smeI, smeJ, smeK	smeO, smeP	emrA, emrB, emrC	smeU1, smeV, smeW, smeU2, smeX	smeG, smeH	smeM, smeN	--	aph(6), aph(3')-IIc	--	mcr-5-like	--	--	qnrE	--	arr	--	--	--	copA, copB, copL	merA, merD, merE, merP, merR, merT	-, non-mobilizable, no
85828	85828_long_r9	SAMN49748226	Stenotrophomonas maltophilia (Sm6)	Respiratory	Endotracheal Aspirate	No	Smolensk (51)	Smolensk	Female	3	2017-01-08T21:00:00.000Z	1	WT	8	4	WT	1	WT	4	WT	2	WT	blaL1	blaL2	--	--	smeD, smeE, smeF	smeY, smeZ	smeI, smeJ, smeK	smeO, smeP	emrA, emrB, emrC	smeU1, smeV, smeW, smeU2, smeX	smeG, smeH	smeM, smeN	smeA, smeB, smeC	aph(6), aph(3')-IIc, aac(6')-Iz	--	mcr-5-like	mcr-8-like	--	qnrE	--	arr	--	--	--	--	--
85858	85858_long_r9	SAMN49748227	Stenotrophomonas forensis (Sm12)	Intra-abdominal	Wound Discharge	No	Tyumen (39)	Tyumen	Male	62	2016-11-09T21:00:00.000Z	1	WT	4	1	WT	0.25	WT	0.5	WT	16	NWT	blaL1	blaL2	--	--	smeD, smeE, smeF	smeY, smeZ	smeI, smeJ, smeK	smeO, smeP	emrA, emrB, emrC	smeU1, smeV, smeW, smeU2, smeX	smeG, smeH	smeM, smeN	smeA, smeB, smeC	aph(6), aph(3')-IIc	--	mcr-5-like	--	--	qnrE	--	arr	--	--	--	--	merA, merP	-, non-mobilizable, no
85929	85929_long_r9	SAMN49748228	Stenotrophomonas maltophilia (Sm6)	Respiratory	Bronchoalveolar Lavage (BAL)	No	Tyumen (39)	Tyumen	Male	10	2016-12-18T21:00:00.000Z	2	WT	64	1	WT	0.5	WT	1	WT	2	WT	blaL1	blaL2	--	--	smeD, smeE, smeF	smeY, smeZ	smeI, smeJ, smeK	smeO, smeP	emrA, emrB, emrC	smeU1, smeV, smeW, smeU2, smeX	smeG, smeH	smeM, smeN	smeA, smeB, smeC	aph(6), aph(3')-IIc	--	mcr-5-like	mcr-8-like	--	qnrE	--	arr	--	--	--	--	--
86125	86125_long_r9	SAMN49748229	Stenotrophomonas (Sm17)	Respiratory	Bronchoalveolar Lavage (BAL)	No	Smolensk (51)	Smolensk	Male	62	2017-01-18T21:00:00.000Z	1	WT	16	0.25	WT	0.06	WT	0.03	WT	0.25	WT	blaL1	blaL2	--	--	smeD, smeE, smeF	smeY, smeZ	smeI, smeJ, smeK	smeO, smeP	emrA, emrB, emrC	smeU1, smeV, smeW, smeU2, smeX	smeG, smeH	smeM, smeN	smeA, smeB, smeC	aph(6), aph(3')-IIc, aac(6')-Iz	--	mcr-5-like	mcr-8-like	--	qnrE	--	arr	--	--	--	--	merA, merP
86156	86156_long_r9	SAMN49748230	Stenotrophomonas (Sm9)	Urinary	Urine	No	Krasnodar (32)	Krasnodar	Male	63	2016-06-26T21:00:00.000Z	0.5	WT	8	4	WT	0.5	WT	1	WT	64	NWT	blaL1	blaL2	--	--	smeD, smeE, smeF	smeY, smeZ	smeI, smeJ, smeK	smeO, smeP	emrA, emrB, emrC	smeU1, smeV, smeW, smeU2, smeX	smeG, smeH	smeM, smeN	--	aph(6), aph(6)-Id, aph(3')-IIc, aph(3'')-Ib	sul2	mcr-5-like	--	cml, floR	qnrE	--	arr	--	--	--	--	merA, merA, merB, merD, merE, merP, merP
86415	86415_hybrid	SAMN49748231	Stenotrophomonas geniculata (Sm10)	Intra-abdominal	Wound Discharge	No	Izhevsk (306)	Izhevsk	Male	39	2016-10-16T21:00:00.000Z	2	WT	4	1	WT	0.25	WT	1	WT	32	NWT	blaL1	blaL2	--	--	smeD, smeE, smeF	smeY, smeZ	smeI, smeJ, smeK	smeO, smeP	emrA, emrB, emrC	smeU1, smeV, smeW, smeU2, smeX	smeG, smeH	smeM, smeN	--	aph(6), aph(3')-IIc	--	mcr-5-like	mcr-8-like	cml	qnrE	--	arr	--	--	arsN2	copA, copB, copL	merA, merA, merB, merC, merD, merD, merE, merE, merP, merP, merR, merR, merT, merT
86428	86428_long_r9	SAMN49748232	Stenotrophomonas (Sm9)	Respiratory	Sputum	No	Izhevsk (306)	Izhevsk	Female	76	2016-10-23T21:00:00.000Z	0.5	WT	4	0.25	WT	0.125	WT	0.03	WT	2	WT	blaL1	blaL2	--	--	smeD, smeE, smeF	smeY, smeZ	smeI, smeJ, smeK	smeO, smeP	emrA, emrB, emrC	smeU1, smeV, smeW, smeU2, smeX	smeG, smeH	smeM, smeN	--	aph(6), aph(3')-IIc	--	mcr-5-like	--	cml	qnrE	--	arr	--	--	--	copA, copB	--
86641	86641_long_r9	SAMN49748233	Stenotrophomonas maltophilia (Sm6)	Central Nervous System	Blood	No	Blagoveshchensk (390)	Blagoveshchensk	Female	0	2016-12-22T21:00:00.000Z	2	WT	128	0.25	WT	0.25	WT	1	WT	0.5	WT	blaL1	blaL2	--	--	smeD, smeE, smeF	smeY, smeZ	smeI, smeJ, smeK	smeO, smeP	emrA, emrB, emrC	smeU1, smeV, smeW, smeU2, smeX	smeG, smeH	smeM, smeN	smeA, smeB, smeC	aph(6), aph(3')-IIc	--	mcr-5-like	mcr-8-like	--	qnrE	--	arr	--	--	--	copA, copB, copL	--
86708	86708_long_r9	SAMN49748234	Stenotrophomonas maltophilia (Sm6)	Respiratory	Blood	No	Yakutsk (42)	Yakutsk	Female	40	2017-01-16T21:00:00.000Z	2	WT	64	1	WT	0.25	WT	0.5	WT	4	NWT	blaL1	blaL2	--	--	smeD, smeE, smeF	smeY, smeZ	smeI, smeJ, smeK	smeO, smeP	emrA, emrB, emrC	smeU1, smeV, smeW, smeU2, smeX	smeG, smeH	smeM, smeN	smeA, smeB, smeC	aph(6), aph(3')-IIc	--	mcr-5-like	mcr-8-like	--	qnrE	--	arr	--	--	--	--	--
86904	86904_hybrid	SAMN49748235	Stenotrophomonas muris (Sm4a)	Intra-abdominal	Blood	No	Rostov-on-don (353)	Rostov-on-don	Male	61	2016-08-18T21:00:00.000Z	2	WT	256	0.25	WT	0.25	WT	1	WT	0.25	WT	blaL1	blaL2	--	--	smeD, smeE, smeF	smeY, smeZ	smeI, smeJ, smeK	smeO, smeP	emrA, emrB, emrC	smeU1, smeV, smeW, smeU2, smeX	smeG, smeH	smeM, smeN	smeA, smeB, smeC	aph(6), aph(3')-IIc	--	mcr-5-like	mcr-8-like	--	qnrB	--	arr	--	--	--	--	--
87463	87463_hybrid	SAMN49748236	Stenotrophomonas maltophilia (Sm6)	Urinary	Urine	No	Seversk (406)	Seversk	Male	80	2017-03-02T21:00:00.000Z	2	WT	64	1	WT	0.25	WT	0.5	WT	0.5	WT	blaL1	blaL2	--	--	smeD, smeE, smeF	smeY, smeZ	smeI, smeJ, smeK	smeO, smeP	emrA, emrB, emrC	smeU1, smeV, smeW, smeU2, smeX	smeG, smeH	smeM, smeN	smeA, smeB, smeC	aph(6), aph(3')-IIc, aac(6')-Iz	--	mcr-5-like	mcr-8-like	--	qnrE	--	arr	--	--	arsN2	--	--
87570	87570_long_r9	SAMN49748237	Stenotrophomonas sepilia (Sm3)	Respiratory	Pleural Fluid	No	Naberezhnye Chelny (359)	Naberezhnye Chelny	Male	45	2017-02-06T21:00:00.000Z	0.5	WT	0.5	0.5	WT	0.25	WT	2	WT	0.125	WT	blaL1	blaL2	--	--	smeD, smeE, smeF	smeY, smeZ	smeI, smeJ, smeK	smeO, smeP	emrA, emrB, emrC	smeU1, smeV, smeW, smeU2, smeX	smeG, smeH	smeM, smeN	smeA, smeB, smeC	aph(6), aph(3')-IIc	--	mcr-5-like	--	cml	qnrE	--	arr	--	--	arsN2	copA, copB, copL	merA, merD, merE, merP, merR, merT
87828	87828_long_r9	SAMN49748238	Stenotrophomonas maltophilia (Sm6)	Intra-abdominal	Blood	No	Kazan (31)	Kazan	Male	56	2017-03-02T21:00:00.000Z	1	WT	64	8	NWT	1	WT	4	WT	128	NWT	blaL1	blaL2	blaOXA-2	--	smeD, smeE, smeF	smeY, smeZ	smeI, smeJ, smeK	smeO, smeP	emrA, emrB, emrC	smeU1, smeV, smeW, smeU2, smeX	smeG, smeH	smeM, smeN	smeA, smeB, smeC	aph(6), aph(6)-Id, aph(3')-IIc, aph(3')-VIa, aph(3'')-Ib, ant(2'')-Ia	sul1	mcr-5-like	mcr-8-like	--	qnrE	--	arr	--	qacE	--	--	merA, merD, merE, merP, merR, merT
88432	88432_long_r9	SAMN49748239	Stenotrophomonas geniculata (Sm10)	Skin and Soft Tissue	Wound Discharge	No	Tolyatti (177)	Tolyatti	Male	33	2017-04-12T21:00:00.000Z	2	WT	8	0.5	WT	0.25	WT	0.5	WT	32	NWT	blaL1	blaL2	--	--	smeD, smeE, smeF	smeY, smeZ	smeI, smeJ, smeK	smeO, smeP	emrA, emrB, emrC	smeU1, smeV, smeW, smeU2, smeX	smeG, smeH	smeM, smeN	smeA, smeB, smeC	aph(6), aph(3')-IIc	--	mcr-5-like	mcr-8-like	cml	qnrB	--	arr	--	--	--	copA, copB	--
89628	89628_hybrid	SAMN49748240	Stenotrophomonas maltophilia (Sm6)	Respiratory	Bronchoalveolar Lavage (BAL)	No	Yekaterinburg (295)	Yekaterinburg	Female	63	2017-04-17T21:00:00.000Z	2	WT	64	1	WT	0.25	WT	0.5	WT	0.125	WT	blaL1	blaL2	--	--	smeD, smeE, smeF	smeY, smeZ	smeI, smeJ, smeK	smeO, smeP	emrA, emrB, emrC	smeU1, smeV, smeW, smeU2, smeX	smeG, smeH	smeM, smeN	smeA, smeB, smeC	aph(6), aph(3')-IIc, aac(6')-Iz	--	mcr-5-like	mcr-8-like	--	qnrB	--	arr	--	--	--	--	--
89682	89682_hybrid	SAMN49748241	Stenotrophomonas (Sm18)	Respiratory	Bronchoalveolar Lavage (BAL)	No	Smolensk (51)	Smolensk	Male	70	2017-06-05T21:00:00.000Z	2	WT	32	1	WT	0.25	WT	0.5	WT	16	NWT	blaL1	blaL2	--	--	smeD, smeE, smeF	smeY, smeZ	smeI, smeJ, smeK	smeO, smeP	emrA, emrB, emrC	smeU1, smeV, smeW, smeU2, smeX	smeG, smeH	smeM, smeN	smeA, smeB, smeC	aph(6), aac(6')-Iak	--	mcr-5-like	mcr-8-like	--	qnrB	--	arr	--	--	arsN2	copA, copB, copL	--
89766	89766_long_r9	SAMN49748242	Stenotrophomonas maltophilia (Sm6)	Respiratory	Bronchoalveolar Lavage (BAL)	No	Moscow (33)	Moscow	Male	6	2016-05-15T21:00:00.000Z	0.5	WT	16	4	WT	1	WT	2	WT	8	NWT	blaL1	blaL2	--	--	smeD, smeE, smeF	smeY, smeZ	smeI, smeJ, smeK	smeO, smeP	emrA, emrB, emrC	smeU1, smeV, smeW, smeU2, smeX	smeG, smeH	smeM, smeN	smeA, smeB, smeC	aph(6), aph(3')-IIc, aac(6')-Iz	--	mcr-5-like	mcr-8-like	--	qnrE	--	arr	--	--	--	--	--
89937	89937_long_r9	SAMN49748243	Stenotrophomonas sepilia (Sm3)	Respiratory	Sputum	No	Tolyatti (177)	Tolyatti	Female	0	2017-05-24T21:00:00.000Z	2	WT	0.5	2	WT	0.5	WT	2	WT	0.125	WT	blaL1_partial	blaL2	--	--	smeD, smeE, smeF	smeY, smeZ	smeI, smeJ, smeK	smeO, smeP	emrA, emrB, emrC	smeU1, smeV, smeW, smeU2, smeX	smeG, smeH	smeM, smeN	smeA, smeB, smeC	aph(6), aph(3')-IIc	--	mcr-5-like	--	cml	qnrE	--	arr	--	--	arsN2	copA, copB, copL	merA, merD, merE, merP, merR, merT
90218	90218_long_r9	SAMN49748244	Stenotrophomonas sepilia (Sm3)	Intra-abdominal	Wound Discharge	No	Saint Petersburg (289)	Saint Petersburg	Male	55	2017-05-30T21:00:00.000Z	2	WT	4	2	WT	1	WT	2	WT	0.5	WT	blaL1	blaL2	--	--	smeD, smeE, smeF	smeY, smeZ	smeI, smeJ, smeK	smeO, smeP	emrA, emrB, emrC	smeU1, smeV, smeW, smeU2, smeX	smeG, smeH	smeM, smeN	smeA, smeB, smeC	aph(6), aph(3')-IIc	--	mcr-5-like	mcr-8-like	cml	qnrE	--	arr	--	--	arsN2	--	--
90312	90312_long_r9	SAMN49748245	Stenotrophomonas maltophilia (Sm6)	Skin and Soft Tissue	Wound Discharge	No	Ulan-Ude (373)	Ulan-Ude	Female	54	2017-04-05T21:00:00.000Z	4	WT	64	2	WT	0.5	WT	1	WT	4	NWT	blaL1	blaL2	--	--	smeD, smeE, smeF	smeY, smeZ	smeI, smeJ, smeK	smeO, smeP	emrA, emrB, emrC	smeU1, smeV, smeW, smeU2, smeX	smeG, smeH	smeM, smeN	smeA, smeB, smeC	aph(6), aph(3')-IIc, aac(6')-Iz	--	mcr-5-like	mcr-8-like	--	qnrE	--	arr	--	--	arsN2	copA, copB, copL	--
90403	90403_long_r9	SAMN49748246	Stenotrophomonas maltophilia (Sm6)	Respiratory	Endotracheal Aspirate	No	Penza (58)	Penza	Male	34	2017-06-15T21:00:00.000Z	0.5	WT	2	0.5	WT	0.25	WT	0.5	WT	0.125	WT	blaL1	blaL2	--	--	smeD, smeE, smeF	smeY, smeZ	smeI, smeJ, smeK	smeO, smeP	emrA, emrB, emrC	smeU1, smeV, smeW, smeU2, smeX	smeG, smeH	smeM, smeN	smeA, smeB, smeC	aph(6), aph(3')-IIc, aac(6')-Iz	--	mcr-5-like	mcr-8-like	--	qnrE	--	arr	--	--	--	--	merA, merP
90406	90406_hybrid	SAMN49748247	Stenotrophomonas maltophilia (Sm6)	Urinary	Urine	No	Penza (58)	Penza	Female	34	2017-06-13T21:00:00.000Z	2	WT	256	2	WT	0.25	WT	0.5	WT	8	NWT	blaL1	blaL2	--	--	smeD, smeE, smeF	smeY, smeZ	smeI, smeJ, smeK	smeO, smeP	emrA, emrB, emrC	smeU1, smeV, smeW, smeU2, smeX	smeG, smeH	smeM, smeN	smeA, smeB, smeC	aph(6), aph(3')-IIc, aac(6')-Iz	--	mcr-5-like	mcr-8-like	--	qnrE	--	arr	--	--	--	--	merA, merP
91248	91248_long_r9	SAMN49748248	Stenotrophomonas muris (Sm4a)	Bones and Joints	Wound Discharge	No	Petrozavodsk (354)	Petrozavodsk	Male	1	2017-07-17T21:00:00.000Z	4	WT	16	0.5	WT	0.25	WT	1	WT	0.125	WT	blaL1	blaL2	--	--	smeD, smeE, smeF	smeY, smeZ	smeI, smeJ, smeK	smeO, smeP	emrA, emrB, emrC	smeU1, smeV, smeW, smeU2, smeX	smeG, smeH	smeM, smeN	smeA, smeB, smeC	aph(6), aph(3')-IIc	--	mcr-5-like	mcr-8-like	--	qnrE	--	arr	--	--	--	copA, copB	--
92236	92236_long_r9	SAMN49748249	Stenotrophomonas maltophilia (Sm6)	Central Nervous System	Wound Discharge	No	Novosibirsk (213)	Novosibirsk	Female	54	2017-01-17T21:00:00.000Z	2	WT	8	4	WT	0.5	WT	1	WT	0.125	WT	blaL1	blaL2	--	--	smeD, smeE, smeF	smeY, smeZ	smeI, smeJ, smeK	smeO, smeP	emrA, emrB, emrC	smeU1, smeV, smeW, smeU2, smeX	smeG, smeH	smeM, smeN	smeA, smeB, smeC	aph(6), aph(3')-IIc	--	mcr-5-like	mcr-8-like	--	qnrE	--	arr	--	--	arsN2	--	--
92237	92237_hybrid	SAMN49748250	Stenotrophomonas maltophilia (Sm6)	Respiratory	Sputum	No	Novosibirsk (213)	Novosibirsk	Female	36	2017-02-02T21:00:00.000Z	2	WT	2	1	WT	0.25	WT	1	WT	16	NWT	blaL1	blaL2	--	--	smeD, smeE, smeF	smeY, smeZ	smeI, smeJ, smeK	smeO, smeP	emrA, emrB, emrC	smeU1, smeV, smeW, smeU2, smeX	smeG, smeH	smeM, smeN	smeA, smeB, smeC	aph(6), aph(3')-IIc	--	mcr-5-like	mcr-8-like	--	qnrE	--	arr	--	--	--	copA, copB, copL	merA, merD, merE, merP, merR, merT
92622	92622_long_r9	SAMN49748251	Stenotrophomonas maltophilia (Sm6)	Bloodstream	Blood	No	Kazan (31)	Kazan	Male	0	2017-09-25T21:00:00.000Z	2	WT	64	0.5	WT	0.25	WT	1	WT	2	WT	blaL1	blaL2	--	--	smeD, smeE, smeF	smeY, smeZ	smeI, smeJ, smeK	smeO, smeP	emrA, emrB, emrC	smeU1, smeV, smeW, smeU2, smeX	smeG, smeH	smeM, smeN	smeA, smeB, smeC	aph(6), aph(3')-IIc	--	mcr-5-like	mcr-8-like	--	qnrE	--	arr	--	--	--	copA, copB, copL	merA, merD, merE, merP, merR, merT
92788	92788_long_r9	SAMN49748252	Stenotrophomonas maltophilia (Sm6)	Intra-abdominal	Blood	No	Tomsk (38)	Tomsk	Male	29	2017-10-11T21:00:00.000Z	0.5	WT	32	0.5	WT	0.06	WT	0.25	WT	0.5	WT	blaL1	blaL2	--	--	smeD, smeE, smeF	smeY, smeZ	smeI, smeJ, smeK	smeO, smeP	emrA, emrB, emrC	smeU1, smeV, smeW, smeU2, smeX	smeG, smeH	smeM, smeN	smeA, smeB, smeC	aph(6), aph(3')-IIc, aac(6')-Iz	--	mcr-5-like	mcr-8-like	--	qnrB	--	arr	--	--	--	--	--
93040	93040_long_r9	SAMN49748253	Stenotrophomonas muris (Sm4a)	Respiratory	Sputum	No	Saint Petersburg (391)	Saint Petersburg	Male	78	2017-09-24T21:00:00.000Z	2	WT	32	2	WT	0.125	WT	2	WT	64	NWT	blaL1	blaL2	--	--	smeD, smeE, smeF	smeY, smeZ	smeI, smeJ, smeK	smeO, smeP	emrA, emrB, emrC	smeU1, smeV, smeW, smeU2, smeX	smeG, smeH	smeM, smeN	smeA, smeB, smeC	aph(6), aph(3')-IIc	--	mcr-5-like	mcr-8-like	--	qnrE	--	arr	--	--	--	--	--
93052	93052_long_r9	SAMN49748254	Stenotrophomonas (Sm9)	Respiratory	Sputum	No	Saint Petersburg (391)	Saint Petersburg	Male	63	2017-08-07T21:00:00.000Z	1	WT	0.06	0.5	WT	0.125	WT	0.5	WT	0.125	WT	blaL1	blaL2	--	--	smeD, smeE, smeF	smeY, smeZ	smeI, smeJ, smeK	smeO, smeP	emrA, emrB, emrC	smeU1, smeV, smeW, smeU2, smeX	smeG, smeH	smeM, smeN	--	aph(6), aph(3')-IIc	--	mcr-5-like	--	cml	qnrE	--	arr	--	--	--	copA, copB, copL	--
93415	93415_long_r9	SAMN49748255	Stenotrophomonas maltophilia (Sm6)	Bloodstream	Blood	No	Penza (395)	Penza	Male	37	2017-10-18T21:00:00.000Z	2	WT	64	0.5	WT	0.25	WT	1	WT	0.25	WT	blaL1	blaL2	--	--	smeD, smeE, smeF	smeY, smeZ	smeI, smeJ, smeK	smeO, smeP	emrA, emrB, emrC	smeU1, smeV, smeW, smeU2, smeX	smeG, smeH	smeM, smeN	smeA, smeB, smeC	aph(6), aph(3')-IIc	--	mcr-5-like	mcr-8-like	--	qnrE	--	arr	--	--	--	copA, copB, copL	--
93425	93425_long_r9	SAMN49748256	Stenotrophomonas maltophilia (Sm6)	Respiratory	Sputum	No	Penza (58)	Penza	Male	34	2017-09-29T21:00:00.000Z	2	WT	32	2	WT	0.125	WT	0.5	WT	64	NWT	blaL1	blaL2	--	--	smeD, smeE, smeF	smeY, smeZ	smeI, smeJ, smeK	smeO, smeP	emrA, emrB, emrC	smeU1, smeV, smeW, smeU2, smeX	smeG, smeH	smeM, smeN	smeA, smeB, smeC	aph(6), aph(3')-IIc, aac(6')-Iz	sul1	mcr-5-like	mcr-8-like	--	qnrE	--	arr	--	qacE	--	copA, copB, copL	--
94573	94573_hybrid	SAMN49748257	Stenotrophomonas geniculata (Sm10)	Intra-abdominal	Gall	No	Moscow (16)	Moscow	Female	57	2017-11-20T21:00:00.000Z	4	WT	2	0.5	WT	0.125	WT	0.5	WT	1	WT	blaL1	blaL2	--	--	smeD, smeE, smeF	smeY, smeZ	smeI, smeJ, smeK	smeO, smeP	emrA, emrB, emrC	smeU1, smeV, smeW, smeU2, smeX	smeG, smeH	smeM, smeN	smeA, smeB, smeC	aph(6), aph(3')-IIc	--	mcr-5-like	mcr-8-like	cml	qnrB	--	arr	--	--	arsN2	--	--
94578	94578_hybrid	SAMN49748258	Stenotrophomonas maltophilia (Sm6)	Intra-abdominal	Gall	No	Moscow (16)	Moscow	Female	59	2017-11-20T21:00:00.000Z	4	WT	128	1	WT	0.125	WT	0.5	WT	32	NWT	blaL1	blaL2	--	--	smeD, smeE, smeF	smeY, smeZ	smeI, smeJ, smeK	smeO, smeP	emrA, emrB, emrC	smeU1, smeV, smeW, smeU2, smeX	smeG, smeH	smeM, smeN	smeA, smeB, smeC	aph(6), aph(3')-IIc, aac(6')-Iz	sul1	mcr-5-like	mcr-8-like	--	qnrE	--	arr	--	qacE	--	--	--
95239	95239_long_r9	SAMN49748259	Stenotrophomonas maltophilia (Sm6)	Respiratory	Endotracheal Aspirate	No	Tyumen (39)	Tyumen	Female	39	2017-11-19T21:00:00.000Z	4	WT	4	1	WT	0.03	WT	0.25	WT	16	NWT	blaL1	blaL2	--	--	smeD, smeE, smeF	smeY, smeZ	smeI, smeJ, smeK	smeO, smeP	emrA, emrB, emrC	smeU1, smeV, smeW, smeU2, smeX	smeG, smeH	smeM, smeN	smeA, smeB, smeC	aph(6), aph(3')-IIc	--	mcr-5-like	mcr-8-like	--	qnrE	--	arr	--	--	--	--	--
95268	95268_hybrid	SAMN49748260	Stenotrophomonas muris (Sm4a)	Respiratory	Sputum	No	Tyumen (39)	Tyumen	Male	54	2017-12-17T21:00:00.000Z	2	WT	64	0.5	WT	0.06	WT	0.25	WT	2	WT	blaL1	blaL2	--	--	smeD, smeE, smeF	smeY, smeZ	smeI, smeJ, smeK	smeO, smeP	emrA, emrB, emrC	smeU1, smeV, smeW, smeU2, smeX	smeG, smeH	smeM, smeN	smeA, smeB, smeC	aph(6), aph(3')-IIc	--	mcr-5-like	mcr-8-like	--	qnrE	--	arr	--	--	--	--	--
95346	95346_hybrid	SAMN49748261	Stenotrophomonas maltophilia (Sm6)	Respiratory	Bronchoalveolar Lavage (BAL)	No	Yekaterinburg (3)	Yekaterinburg	Male	34	2017-12-26T21:00:00.000Z	4	WT	16	1	WT	0.06	WT	0.5	WT	0.125	WT	blaL1	blaL2	--	--	smeD, smeE, smeF	smeY, smeZ	smeI, smeJ, smeK	smeO, smeP	emrA, emrB, emrC	smeU1, smeV, smeW, smeU2, smeX	smeG, smeH	smeM, smeN	smeA, smeB, smeC	aph(6), aph(3')-IIc, aac(6')-Iz	--	mcr-5-like	mcr-8-like	--	qnrB	--	arr	--	--	--	--	--
95824	95824_long_r9	SAMN49748262	Stenotrophomonas (Sm18)	Respiratory	Sputum	No	Ulan-Ude (373)	Ulan-Ude	Female	70	2017-11-16T21:00:00.000Z	2	WT	8	0.5	WT	0.06	WT	0.5	WT	64	NWT	blaL1	blaL2	--	--	smeD, smeE, smeF	smeY, smeZ	smeI, smeJ, smeK	smeO, smeP	emrA, emrB, emrC	smeU1, smeV, smeW, smeU2, smeX	smeG, smeH	smeM, smeN	smeA, smeB, smeC	aph(6), aac(6')-Iak	--	mcr-5-like	mcr-8-like	--	qnrB	--	arr	--	--	arsN2	copA, copB, copL	--
95948	95948_long_r9	SAMN49748263	Stenotrophomonas maltophilia (Sm6)	Respiratory	Bronchoalveolar Lavage (BAL)	No	Izhevsk (306)	Izhevsk	Female	76	2018-01-10T21:00:00.000Z	0.5	WT	32	0.5	WT	0.06	WT	0.25	WT	2	WT	blaL1	blaL2	--	--	smeD, smeE, smeF	smeY, smeZ	smeI, smeJ, smeK	smeO, smeP	emrA, emrB, emrC	smeU1, smeV, smeW, smeU2, smeX	smeG, smeH	smeM, smeN	smeA, smeB, smeC	aph(6), aph(3')-IIc, aac(6')-Iz	--	mcr-5-like	mcr-8-like	--	qnrE	--	arr	--	--	arsN2	copA, copB, copL	--
96309	96309_hybrid	SAMN49748264	Stenotrophomonas africana (Sm7)	Bloodstream	Blood	No	Tomsk (38)	Tomsk	Male	73	2018-01-24T21:00:00.000Z	2	WT	64	0.25	WT	0.25	WT	2	WT	0.5	WT	blaL1	blaL2	--	--	smeD, smeE, smeF	smeY, smeZ	smeI, smeJ, smeK	smeO, smeP	emrA, emrB, emrC	smeU1, smeV, smeW, smeU2, smeX	smeG, smeH	smeM, smeN	smeA, smeB, smeC	aph(6), aph(3')-IIc	--	mcr-5-like	mcr-8-like	cml	qnrE	--	arr	--	--	--	copA, copB	--
96539	96539_long_r9	SAMN49748265	Stenotrophomonas (Sm8)	Bloodstream	Catheter	No	Rostov-on-don (356)	Rostov-on-don	Female	20	2017-09-27T21:00:00.000Z	0.5	WT	0.25	1	WT	0.06	WT	0.25	WT	0.5	WT	blaL1	blaL2	--	--	smeD, smeE, smeF	smeY, smeZ	smeI, smeJ, smeK	smeO, smeP	emrA, emrB, emrC	smeU1, smeV, smeW, smeU2, smeX	smeG, smeH	smeM, smeN	--	aph(6), aph(3')-IIc	--	mcr-5-like	--	cml	qnrE	--	arr	--	--	--	copA, copB	--
96582	96582_long_r9	SAMN49748266	Stenotrophomonas (Sm9)	Respiratory	Sputum	No	Rostov-on-don (356)	Rostov-on-don	Male	70	2017-05-09T21:00:00.000Z	1	WT	4	1	WT	0.125	WT	1	WT	64	NWT	blaL1	blaL2	--	--	smeD, smeE, smeF	smeY, smeZ	smeI, smeJ, smeK	smeO, smeP	emrA, emrB, emrC	smeU1, smeV, smeW, smeU2, smeX	smeG, smeH	smeM, smeN	--	aph(6), aph(3')-IIc	--	mcr-5-like	--	cml	qnrE	--	arr	--	--	--	copA, copB, copL	merA, merA, merB, merC, merD, merD, merE, merE, merP, merP, merR, merR, merT, merT
96821	96821_hybrid	SAMN49748267	Stenotrophomonas forensis (Sm12)	Respiratory	Endotracheal Aspirate	No	Tolyatti (177)	Tolyatti	Male	50	2018-02-12T21:00:00.000Z	2	WT	128	2	WT	1	WT	1	WT	4	NWT	blaL1	blaL2	--	--	smeD, smeE, smeF	smeY, smeZ	smeI, smeJ, smeK	smeO, smeP	emrA, emrB, emrC	smeU1, smeV, smeW, smeU2, smeX	smeG, smeH	smeM, smeN	smeA, smeB, smeC	aph(6), aph(3')-IIc	--	mcr-5-like	--	--	qnrE	--	arr	--	--	--	copA, copB, copL	merA, merA, merP, merP
97088	97088_long_r9	SAMN49748268	Stenotrophomonas forensis (Sm12)	Intra-abdominal	Abscess	No	Penza (58)	Penza	Female	32	2018-02-11T21:00:00.000Z	2	WT	4	1	WT	0.25	WT	2	WT	32	NWT	--	blaL2	--	--	smeD, smeE, smeF	smeY, smeZ	smeI, smeJ, smeK	smeO, smeP	emrA, emrB, emrC	smeU1, smeV, smeW, smeU2, smeX	smeG, smeH	smeM, smeN	smeA, smeB, smeC	aph(6), aph(3')-IIc	--	mcr-5-like	--	--	qnrE	--	arr	--	--	--	copA, copB, copL	--
97354	97354_long_r9	SAMN49748269	Stenotrophomonas pavanii (Sm2)	Respiratory	Bronchoalveolar Lavage (BAL)	No	Petrozavodsk (354)	Petrozavodsk	Male	0	2018-02-05T21:00:00.000Z	2	WT	256	4	WT	1	WT	2	WT	0.25	WT	blaL1	blaL2	--	--	smeD, smeE, smeF	smeY, smeZ	smeI, smeJ, smeK	smeO, smeP	emrA, emrB, emrC	smeU1, smeV, smeW, smeU2, smeX	smeG, smeH	smeM, smeN	smeA, smeB, smeC	aph(6), aph(3')-IIc, aac(6')-Iak	--	mcr-5-like	mcr-8-like	--	qnrE	--	arr	--	--	--	--	--
98421	98421_hybrid	SAMN49748270	Stenotrophomonas maltophilia (Sm6)	Respiratory	Blood	No	Kazan (31)	Kazan	Male	0	2018-03-25T21:00:00.000Z	1	WT	128	1	WT	0.125	WT	1	WT	0.5	WT	blaL1	blaL2	--	--	smeD, smeE, smeF	smeY, smeZ	smeI, smeJ, smeK	smeO, smeP	emrA, emrB, emrC	smeU1, smeV, smeW, smeU2, smeX	smeG, smeH	smeM, smeN	smeA, smeB, smeC	aph(6), aph(3')-IIc	--	mcr-5-like	mcr-8-like	--	qnrE	--	arr	--	--	--	copA, copB, copL	--
98424	98424_long_r9	SAMN49748271	Stenotrophomonas maltophilia (Sm6)	Urinary	Blood	No	Kazan (31)	Kazan	Male	0	2018-03-25T21:00:00.000Z	1	WT	2	1	WT	0.5	WT	2	WT	32	NWT	blaL1	blaL2	--	--	smeD, smeE, smeF	smeY, smeZ	smeI, smeJ, smeK	smeO, smeP	emrA, emrB, emrC	smeU1, smeV, smeW, smeU2, smeX	smeG, smeH	smeM, smeN	smeA, smeB, smeC	aph(6), aph(3')-IIc	--	mcr-5-like	mcr-8-like	--	qnrE	--	arr	--	--	--	--	--
99219	99219_long_r9	SAMN49748272	Stenotrophomonas (Sm9)	Bloodstream	Blood	No	Moscow (16)	Moscow	Female	54	2018-04-05T21:00:00.000Z	2	WT	128	1	WT	0.25	WT	1	WT	0.5	WT	blaL1	blaL2	--	--	smeD, smeE, smeF	smeY, smeZ	smeI, smeJ, smeK	smeO, smeP	emrA, emrB, emrC	smeU1, smeV, smeW, smeU2, smeX	smeG, smeH	smeM, smeN	--	aph(6), aph(3')-IIc	--	mcr-5-like	--	cml	qnrE	--	arr	--	--	--	--	--
99512	99512_long_r9	SAMN49748273	Stenotrophomonas muris (Sm4a)	Respiratory	Sputum	No	Penza (395)	Penza	Male	32	2018-03-01T21:00:00.000Z	2	WT	64	0.25	WT	0.125	WT	1	WT	4	NWT	blaL1	blaL2	--	--	smeD, smeE, smeF	smeY, smeZ	smeI, smeJ, smeK	smeO, smeP	emrA, emrB, emrC	smeU1, smeV, smeW, smeU2, smeX	smeG, smeH	smeM, smeN	smeA, smeB, smeC	aph(6), aph(3')-IIc	--	mcr-5-like	mcr-8-like	--	qnrE	--	arr	--	--	--	copA, copB, copL	--
100618	100618_long_r9	SAMN49748274	Stenotrophomonas maltophilia (Sm6)	Respiratory	Sputum	No	Yuzhno-Sakhalinsk (441)	Yuzhno-Sakhalinsk	Male	67	2018-01-17T21:00:00.000Z	0.5	WT	16	1	WT	0.125	WT	1	WT	1	WT	blaL1	blaL2	--	--	smeD, smeE, smeF	smeY, smeZ	smeI, smeJ, smeK	smeO, smeP	emrA, emrB, emrC	smeU1, smeV, smeW, smeU2, smeX	smeG, smeH	smeM, smeN	smeA, smeB, smeC	aph(6), aph(3')-IIc, aac(6')-Iz	--	mcr-5-like	mcr-8-like	--	qnrB	--	arr	--	--	--	--	--
100956	100956_long_r9	SAMN49748275	Stenotrophomonas muris (Sm4a)	Respiratory	Endotracheal Aspirate	No	Tyumen (39)	Tyumen	Female	59	2018-07-08T21:00:00.000Z	2	WT	16	4	WT	0.5	WT	4	WT	64	NWT	blaL1	blaL2	--	--	smeD, smeE, smeF	smeY, smeZ	smeI, smeJ, smeK	smeO, smeP	emrA, emrB, emrC	smeU1, smeV, smeW, smeU2, smeX	smeG, smeH	smeM, smeN	smeA, smeB, smeC	aph(6), aph(3')-IIc	--	mcr-5-like	mcr-8-like	--	qnrE	--	arr	--	--	--	--	--
101353	101353_long_r9	SAMN49748276	Stenotrophomonas maltophilia (Sm6)	Respiratory	Bronchoalveolar Lavage (BAL)	No	Petrozavodsk (354)	Petrozavodsk	Female	0	2018-07-29T21:00:00.000Z	2	WT	16	1	WT	0.25	WT	1	WT	8	NWT	blaL1	blaL2	--	--	smeD, smeE, smeF	smeY, smeZ	smeI, smeJ, smeK	smeO, smeP	emrA, emrB, emrC	smeU1, smeV, smeW, smeU2, smeX	smeG, smeH	smeM, smeN	smeA, smeB, smeC	aph(6), aph(3')-IIc, aac(6')-Iz	--	mcr-5-like	mcr-8-like	--	qnrE	--	arr	--	--	arsN2	--	merA, merP
101466	101466_long_r9	SAMN49748277	Stenotrophomonas hibiscicola (Sm5)	Skin and Soft Tissue	Wound Discharge	No	Tver (451)	Tver	Male	na	2018-04-01T21:00:00.000Z	2	WT	16	0.25	WT	0.125	WT	1	WT	0.25	WT	blaL1	blaL2	--	--	smeD, smeE, smeF	smeY, smeZ	smeI, smeJ, smeK	smeO, smeP	emrA, emrB, emrC	smeU1, smeV, smeW, smeU2, smeX	smeG, smeH	smeM, smeN	smeA, smeB, smeC	aph(6), aph(3')-IIc	--	mcr-5-like	mcr-8-like	cml	qnrD	--	arr	--	--	arsN2	--	--
101630	101630_long_r9	SAMN49748278	Stenotrophomonas maltophilia (Sm6)	Intra-abdominal	Drainage Fluid	No	Omsk (18)	Omsk	Female	71	2018-05-03T21:00:00.000Z	2	WT	32	1	WT	0.25	WT	2	WT	0.125	WT	blaL1	blaL2	--	--	smeD, smeE, smeF	smeY, smeZ	smeI, smeJ, smeK	smeO, smeP	emrA, emrB, emrC	smeU1, smeV, smeW, smeU2, smeX	smeG, smeH	smeM, smeN	smeA, smeB, smeC	aph(6), aph(3')-IIc	--	mcr-5-like	mcr-8-like	--	qnrE	--	arr	--	--	arsN2	--	--	-, non-mobilizable, no
102755	102755_long_r9	SAMN49748279	Stenotrophomonas muris (Sm4a)	Skin and Soft Tissue	Wound Discharge	No	Seversk (406)	Seversk	Male	81	2018-09-02T21:00:00.000Z	2	WT	2	0.125	WT	0.25	WT	0.5	WT	0.5	WT	blaL1	blaL2	--	--	smeD, smeE, smeF	smeY, smeZ	smeI, smeJ, smeK	smeO, smeP	emrA, emrB, emrC	smeU1, smeV, smeW, smeU2, smeX	smeG, smeH	smeM, smeN	smeA, smeB, smeC	aph(6), aph(3')-IIc	--	mcr-5-like	mcr-8-like	--	qnrE	--	arr	--	--	--	copA, copB, copL	--
103356	103356_long_r9	SAMN49748280	Stenotrophomonas maltophilia (Sm6)	Respiratory	Sputum	No	Novosibirsk (213)	Novosibirsk	Female	93	2018-03-12T21:00:00.000Z	2	WT	128	1	WT	0.25	WT	2	WT	1	WT	blaL1	blaL2	--	--	smeD, smeE, smeF	smeY, smeZ	smeI, smeJ, smeK	smeO, smeP	emrA, emrB, emrC	smeU1, smeV, smeW, smeU2, smeX	smeG, smeH	smeM, smeN	smeA, smeB, smeC	aph(6), aph(3')-IIc, aac(6')-Iz	--	mcr-5-like	mcr-8-like	--	qnrE	--	arr	--	--	arsN2	copA, copB, copL	--
104331	104331_hybrid	SAMN49748281	Stenotrophomonas maltophilia (Sm6)	Intra-abdominal	Gall	No	Saint Petersburg (289)	Saint Petersburg	Male	54	2018-09-23T21:00:00.000Z	2	WT	8	1	WT	0.125	WT	2	WT	4	NWT	blaL1	blaL2	--	--	smeD, smeE, smeF	smeY, smeZ	smeI, smeJ, smeK	smeO, smeP	emrA, emrB, emrC	smeU1, smeV, smeW, smeU2, smeX	smeG, smeH	smeM, smeN	smeA, smeB, smeC	aph(6), aph(3')-IIc	--	mcr-5-like	mcr-8-like	--	qnrE	--	arr	--	--	--	copA, copB, copL	merA, merD, merE, merP, merR, merT
104759	104759_long_r9	SAMN49748282	Stenotrophomonas geniculata (Sm10)	Intra-abdominal	Peritoneal Fluid	No	Arkhangelsk (398)	Arkhangelsk	Male	45	2018-04-13T21:00:00.000Z	2	WT	64	1	WT	0.25	WT	4	WT	8	NWT	blaL1	blaL2	--	--	smeD, smeE, smeF	smeY, smeZ	smeI, smeJ, smeK	smeO, smeP	emrA, emrB, emrC	smeU1, smeV, smeW, smeU2, smeX	smeG, smeH	smeM, smeN	smeA, smeB, smeC	aph(6), aph(3')-IIc	--	mcr-5-like	mcr-8-like	cml	qnrE	--	arr	--	--	arsN2	--	--
104851	104851_long_r9	SAMN49748283	Stenotrophomonas hibiscicola (Sm5)	Intra-abdominal	Wound Discharge	No	Arkhangelsk (398)	Arkhangelsk	Male	80	2018-05-29T21:00:00.000Z	1	WT	32	1	WT	0.25	WT	4	WT	0.5	WT	blaL1	blaL2	--	--	smeD, smeE, smeF	smeY, smeZ	smeI, smeJ, smeK	smeO, smeP	emrA, emrB, emrC	smeU1, smeV, smeW, smeU2, smeX	smeG, smeH	smeM, smeN	--	aph(6), aph(3')-IIc	--	mcr-5-like	mcr-8-like	cml	qnrE	--	arr	--	--	arsN2	--	--	rep_cluster_156, non-mobilizable, no
105027	105027_long_r9	SAMN49748284	Stenotrophomonas sepilia (Sm3)	Respiratory	Endotracheal Aspirate	No	Tyumen (39)	Tyumen	Male	5	2018-12-02T21:00:00.000Z	2	WT	32	0.125	WT	0.125	WT	0.25	WT	0.125	WT	blaL1	blaL2	--	--	smeD, smeE, smeF	smeY, smeZ	smeI, smeJ, smeK	smeO, smeP	emrA, emrB, emrC	smeU1, smeV, smeW, smeU2, smeX	smeG, smeH	smeM, smeN	smeA, smeB, smeC	aph(6), aph(3')-IIc	--	mcr-5-like	mcr-8-like	--	qnrD	--	--	--	--	arsN2	--	merP
105130	105130_long_r9	SAMN49748285	Stenotrophomonas (Sm17)	Respiratory	Bronchoalveolar Lavage (BAL)	No	Ulan-Ude (373)	Ulan-Ude	Female	63	2018-12-19T21:00:00.000Z	0.25	WT	4	0.25	WT	0.125	WT	1	WT	0.25	WT	blaL1	blaL2	--	--	smeD, smeE, smeF	smeY, smeZ	smeI, smeJ, smeK	smeO, smeP	emrA, emrB, emrC	smeU1, smeV, smeW, smeU2, smeX	smeG, smeH	smeM, smeN	smeA, smeB, smeC	aph(6), aph(3')-IIc, aac(6')-Iz	--	mcr-5-like	mcr-8-like	--	qnrE	--	arr	--	--	--	--	merA, merP	-, non-mobilizable, no
106389	106389_long_r9	SAMN49748286	Stenotrophomonas maltophilia (Sm6)	Respiratory	Pleural Fluid	No	Smolensk (22)	Smolensk	Male	78	2019-02-17T21:00:00.000Z	1	WT	8	4	WT	1	WT	4	WT	0.25	WT	blaL1	blaL2	--	--	smeD, smeE, smeF	smeY, smeZ	smeI, smeJ, smeK	smeO, smeP	emrA, emrB, emrC	smeU1, smeV, smeW, smeU2, smeX	smeG, smeH	smeM, smeN	smeA, smeB, smeC	aph(6), aph(3')-IIc, aac(6')-Iz	--	mcr-5-like	mcr-8-like	--	qnrE	--	arr	--	--	--	--	--
106394	106394_hybrid	SAMN49748287	Stenotrophomonas muris (Sm4a)	Respiratory	Pleural Fluid	No	Saint Petersburg (391)	Saint Petersburg	Male	57	2018-07-21T21:00:00.000Z	0.5	WT	4	4	WT	0.5	WT	4	WT	2	WT	blaL1	blaL2	--	--	smeD, smeE, smeF	smeY, smeZ	smeI, smeJ, smeK	smeO, smeP	emrA, emrB, emrC	smeU1, smeV, smeW, smeU2, smeX	smeG, smeH	smeM, smeN	smeA, smeB, smeC	aph(6), aph(3')-IIc	--	mcr-5-like	mcr-8-like	--	qnrD	--	arr	--	--	--	copA, copB	--
106536	106536_hybrid	SAMN49748288	Stenotrophomonas maltophilia (Sm6)	Respiratory	Sputum	No	Yuzhno-Sakhalinsk (441)	Yuzhno-Sakhalinsk	Male	71	2019-02-18T21:00:00.000Z	4	WT	32	1	WT	0.25	WT	2	WT	4	NWT	blaL1	blaL2	--	--	smeD, smeE, smeF	smeY, smeZ	smeI, smeJ, smeK	smeO, smeP	emrA, emrB, emrC	smeU1, smeV, smeW, smeU2, smeX	smeG, smeH	smeM, smeN	smeA, smeB, smeC	aph(6), aph(3')-IIc	--	mcr-5-like	mcr-8-like	--	qnrB	--	arr	--	--	arsN2	copA, copB, copL	merA, merD, merE, merP, merR, merT
106693	106693_long_r9	SAMN49748289	Stenotrophomonas maltophilia (Sm6)	Respiratory	Bronchoalveolar Lavage (BAL)	No	Vladivostok (516)	Vladivostok	Male	50	2019-01-27T21:00:00.000Z	2	WT	32	1	WT	0.25	WT	1	WT	8	NWT	blaL1	blaL2	--	--	smeD, smeE, smeF	smeY, smeZ	smeI, smeJ, smeK	smeO, smeP	emrA, emrB, emrC	smeU1, smeV, smeW, smeU2, smeX	smeG, smeH	smeM, smeN	smeA, smeB, smeC	aph(6), aph(3')-IIc	--	mcr-5-like	mcr-8-like	--	qnrE	--	arr	--	--	arsN2	--	--
106694	106694_long_r9	SAMN49748290	Stenotrophomonas maltophilia (Sm6)	Respiratory	Sputum	No	Vladivostok (516)	Vladivostok	Male	50	2019-02-17T21:00:00.000Z	2	WT	8	16	NWT	2	WT	8	NWT	32	NWT	blaL1	blaL2	--	--	smeD, smeE, smeF	smeY, smeZ	smeI, smeJ, smeK	smeO, smeP	emrA, emrB, emrC	smeU1, smeV, smeW, smeU2, smeX	smeG, smeH	smeM, smeN	smeA, smeB, smeC	aph(6), aph(3')-IIc	--	mcr-5-like	mcr-8-like	--	qnrE	--	arr	--	--	arsN2	--	--
106781	106781_long_r9	SAMN49748291	Stenotrophomonas maltophilia (Sm6)	Respiratory	Bronchoalveolar Lavage (BAL)	No	Yekaterinburg (3)	Yekaterinburg	Male	65	2018-12-10T21:00:00.000Z	1	WT	2	0.25	WT	0.5	WT	1	WT	1	WT	blaL1	blaL2	--	--	smeD, smeE, smeF	smeY, smeZ	smeI, smeJ, smeK	smeO, smeP	emrA, emrB, emrC	smeU1, smeV, smeW, smeU2, smeX	smeG, smeH	smeM, smeN	smeA, smeB, smeC	aph(6), aph(3')-IIc, aac(6')-Iz	--	mcr-5-like	mcr-8-like	--	qnrB	--	arr	--	--	--	--	merA, merP
106813	106813_long_r9	SAMN49748292	Stenotrophomonas muris (Sm4a)	Respiratory	Bronchoalveolar Lavage (BAL)	No	Yekaterinburg (397)	Yekaterinburg	Male	37	2018-12-02T21:00:00.000Z	2	WT	16	0.125	WT	0.125	WT	1	WT	0.125	WT	blaL1	blaL2	--	--	smeD, smeE, smeF	smeY, smeZ	smeI, smeJ, smeK	smeO, smeP	emrA, emrB, emrC	smeU1, smeV, smeW, smeU2, smeX	smeG, smeH	smeM, smeN	smeA, smeB, smeC	aph(6), aph(3')-IIc	--	mcr-5-like	mcr-8-like	--	qnrE	--	arr	--	--	--	copA, copB, copL	--
107107	107107_hybrid	SAMN49748293	Stenotrophomonas pavanii (Sm2)	Bloodstream	Blood	No	Petrozavodsk (354)	Petrozavodsk	Male	1	2019-02-07T21:00:00.000Z	2	WT	32	1	WT	0.5	WT	1	WT	0.25	WT	blaL1	blaL2	--	--	smeD, smeE, smeF	smeY, smeZ	smeI, smeJ, smeK	smeO, smeP	emrA, emrB, emrC	smeU1, smeV, smeW, smeU2, smeX	smeG, smeH	smeM, smeN	smeA, smeB, smeC	aph(6), aph(3')-IIc, aac(6')-Iak	--	mcr-5-like	mcr-8-like	--	qnrE	--	arr	--	--	--	--	--
107298	107298_hybrid	SAMN49748294	Stenotrophomonas (Sm11)	Urinary	Urine	No	Penza (58)	Penza	Female	27	2019-02-17T21:00:00.000Z	0.5	WT	1	0.5	WT	0.125	WT	1	WT	8	NWT	blaL1	blaL2	--	--	smeD, smeE, smeF	smeY, smeZ	smeI, smeJ, smeK	smeO, smeP	emrA, emrB, emrC	smeU1, smeV, smeW, smeU2, smeX	smeG, smeH	smeM, smeN	smeA, smeB, smeC	aph(6), aph(3')-IIc	--	mcr-5-like	mcr-8-like	cml	qnrE	--	arr	--	--	--	copA, copB, copL	merA, merD, merE, merP, merR, merT
107362	107362_long_r9	SAMN49748295	Stenotrophomonas maltophilia (Sm6)	Urinary	Urine	No	Moscow (16)	Moscow	Male	4	2019-03-10T21:00:00.000Z	2	WT	128	4	WT	1	WT	4	WT	64	NWT	blaL1	blaL2	blaOXA-1	--	smeD, smeE, smeF	smeY, smeZ	smeI, smeJ, smeK	smeO, smeP	emrA, emrB, emrC	smeU1, smeV, smeW, smeU2, smeX	smeG, smeH	smeM, smeN	smeA, smeB, smeC	aph(6), aph(6)-Id, aph(3')-IIc, aph(3')-VIa, aph(3'')-Ib, aac(6')-Iz, ant(2'')-Ia	sul1	mcr-5-like	mcr-8-like	catB3	qnrE	--	arr	--	qacE	arsN2	--	merA, merD, merE, merP, merR, merT
107515	107515_hybrid	SAMN49748296	Stenotrophomonas maltophilia (Sm6)	Respiratory	Sputum	No	Smolensk (51)	Smolensk	Male	48	2019-03-12T21:00:00.000Z	2	WT	16	1	WT	0.125	WT	0.5	WT	8	NWT	blaL1	blaL2	--	--	smeD, smeE, smeF	smeY, smeZ	smeI, smeJ, smeK	smeO, smeP	emrA, emrB, emrC	smeU1, smeV, smeW, smeU2, smeX	smeG, smeH	smeM, smeN	smeA, smeB, smeC	aph(6), aph(3')-IIc, aac(6')-Iz	--	mcr-5-like	mcr-8-like	--	qnrE	--	arr	--	--	--	--	--
107544	107544_long_r9	SAMN49748297	Stenotrophomonas maltophilia (Sm6)	Intra-abdominal	Gall	No	Saint Petersburg (289)	Saint Petersburg	Female	26	2019-01-17T21:00:00.000Z	1	WT	8	1	WT	0.25	WT	1	WT	0.25	WT	blaL1	blaL2	--	--	smeD, smeE, smeF	smeY, smeZ	smeI, smeJ, smeK	smeO, smeP	emrA, emrB, emrC	smeU1, smeV, smeW, smeU2, smeX	smeG, smeH	smeM, smeN	smeA, smeB, smeC	aph(6), aph(3')-IIc	--	mcr-5-like	mcr-8-like	--	qnrE	--	arr	--	--	--	--	--
107623	107623_long_r9	SAMN49748298	Stenotrophomonas muris (Sm4a)	Skin and Soft Tissue	Wound Discharge	No	Moscow (16)	Moscow	Female	59	2019-03-25T21:00:00.000Z	2	WT	8	0.25	WT	0.25	WT	0.5	WT	2	WT	blaL1	blaL2	--	--	smeD, smeE, smeF	smeY, smeZ	smeI, smeJ, smeK	smeO, smeP	emrA, emrB, emrC	smeU1, smeV, smeW, smeU2, smeX	smeG, smeH	smeM, smeN	smeA, smeB, smeC	aph(6), aph(3')-IIc	--	mcr-5-like	mcr-8-like	--	qnrE	--	arr	--	--	--	copA, copB, copL	--
107723	107723_long_r9	SAMN49748299	Stenotrophomonas africana (Sm7)	Respiratory	Endotracheal Aspirate	No	Smolensk (51)	Smolensk	Female	0	2019-03-19T21:00:00.000Z	0.5	WT	16	0.25	WT	0.25	WT	0.5	WT	0.125	WT	blaL1	blaL2	--	--	smeD, smeE, smeF	smeY, smeZ	smeI, smeJ, smeK	smeO, smeP	emrA, emrB, emrC	smeU1, smeV, smeW, smeU2, smeX	smeG, smeH	smeM, smeN	smeA, smeB, smeC	aph(6), aph(3')-IIc	--	mcr-5-like	mcr-8-like	cml	qnrE	--	arr	--	--	--	copA, copB, copL	--
107855	107855_long_r9	SAMN49748300	Stenotrophomonas maltophilia (Sm6)	Bloodstream	Blood	No	Kazan (31)	Kazan	Male	0	2018-12-18T21:00:00.000Z	2	WT	32	1	WT	0.25	WT	1	WT	0.25	WT	blaL1	blaL2	--	--	smeD, smeE, smeF	smeY, smeZ	smeI, smeJ, smeK	smeO, smeP	emrA, emrB, emrC	smeU1, smeV, smeW, smeU2, smeX	smeG, smeH	smeM, smeN	smeA, smeB, smeC	aph(6), aph(3')-IIc	--	mcr-5-like	mcr-8-like	--	qnrE	--	arr	--	--	--	copA, copB, copL	--
108544	108544_long_r9	SAMN49748301	Stenotrophomonas muris (Sm4a)	Intra-abdominal	Blood	No	Tomsk (38)	Tomsk	Male	64	2019-02-03T21:00:00.000Z	1	WT	4	4	WT	0.5	WT	4	WT	4	NWT	blaL1	blaL2	--	--	smeD, smeE, smeF	smeY, smeZ	smeI, smeJ, smeK	smeO, smeP	emrA, emrB, emrC	smeU1, smeV, smeW, smeU2, smeX	smeG, smeH	smeM, smeN	smeA, smeB, smeC	aph(6), aph(3')-IIc	--	mcr-5-like	mcr-8-like	--	qnrE	--	arr	--	--	--	--	--
108710	108710_long_r9	SAMN49748302	Stenotrophomonas maltophilia (Sm6)	Respiratory	Bronchoalveolar Lavage (BAL)	No	Rostov-on-don (356)	Rostov-on-don	Male	61	2018-11-08T21:00:00.000Z	1	WT	16	1	WT	0.25	WT	1	WT	1	WT	blaL1	blaL2	--	--	smeD, smeE, smeF	smeY, smeZ	smeI, smeJ, smeK	smeO, smeP	emrA, emrB	smeU1, smeV, smeW, smeU2, smeX	smeG, smeH	smeM, smeN	smeA, smeB, smeC	aph(6), aph(3')-IIc	--	mcr-5-like	mcr-8-like	--	qnrE	--	arr	--	--	--	--	--
109081	109081_long_r9	SAMN49748303	Stenotrophomonas geniculata (Sm10)	Urinary	Urine	No	Saint Petersburg (289)	Saint Petersburg	Male	72	2019-06-03T21:00:00.000Z	1	WT	8	1	WT	0.25	WT	1	WT	0.5	WT	blaL1	blaL2	--	--	smeD, smeE, smeF	smeY, smeZ	smeI, smeJ, smeK	smeO, smeP	emrA, emrB, emrC	smeU1, smeV, smeW, smeU2, smeX	smeG, smeH	smeM, smeN	smeA, smeB, smeC	aph(6), aph(3')-IIc	--	mcr-5-like	mcr-8-like	cml	qnrB	--	arr	--	--	arsN2	--	--
109259	109259_long_r9	SAMN49748304	Stenotrophomonas maltophilia (Sm6)	Respiratory	Sputum	No	Novosibirsk (213)	Novosibirsk	Female	80	2019-04-14T21:00:00.000Z	1	WT	32	2	WT	1	WT	2	WT	0.25	WT	blaL1	blaL2	--	--	smeD, smeE, smeF	smeY, smeZ	smeI, smeJ, smeK	smeO, smeP	emrA, emrB, emrC	smeU1, smeV, smeW, smeU2, smeX	smeG, smeH	smeM, smeN	smeA, smeB, smeC	aph(6), aph(3')-IIc, aac(6')-Iz	--	mcr-5-like	mcr-8-like	--	qnrB	--	arr	--	--	--	copA, copB, copL	merA, merD, merE, merP, merR, merT	-, non-mobilizable, no
109331	109331_long_r9	SAMN49748305	Stenotrophomonas forensis (Sm12)	Respiratory	Endotracheal Aspirate	No	Tyumen (39)	Tyumen	Male	0	2019-05-13T21:00:00.000Z	1	WT	64	1	WT	0.25	WT	1	WT	64	NWT	blaL1	blaL2	--	--	smeD, smeE, smeF	smeY, smeZ	smeI, smeJ, smeK	smeO, smeP	emrA, emrB, emrC	smeU1, smeV, smeW, smeU2, smeX	smeG, smeH	smeM, smeN	smeA, smeB, smeC	aph(6), aph(3')-IIc	--	mcr-5-like	--	--	qnrE	--	arr	--	--	--	--	--
109383	109383_hybrid	SAMN49748306	Stenotrophomonas maltophilia (Sm6)	Skin and Soft Tissue	Wound Discharge	No	Tyumen (39)	Tyumen	Male	15	2019-06-02T21:00:00.000Z	4	WT	16	1	WT	1	WT	1	WT	4	NWT	blaL1	blaL2	--	--	smeD, smeE, smeF	smeY, smeZ	smeI, smeJ, smeK	smeO, smeP	emrA, emrB, emrC	smeU1, smeV, smeW, smeU2, smeX	smeG, smeH	smeM, smeN	smeA, smeB, smeC	aph(6), aph(3')-IIc, aac(6')-Iz	--	mcr-5-like	mcr-8-like	--	qnrB	--	arr	--	--	--	--	--
109432	109432_long_r9	SAMN49748307	Stenotrophomonas (Sm18)	Respiratory	Sputum	No	Smolensk (51)	Smolensk	Male	29	2019-06-17T21:00:00.000Z	2	WT	8	1	WT	0.125	WT	1	WT	64	NWT	blaL1	blaL2	--	--	smeD, smeE, smeF	smeY, smeZ	smeI, smeJ, smeK	smeO, smeP	emrA, emrB, emrC	smeU1, smeV, smeW, smeU2, smeX	smeG, smeH	smeM, smeN	smeA, smeB, smeC	aph(6), aac(6')-Iak	--	mcr-5-like	mcr-8-like	--	qnrB	--	arr	--	--	arsN2	copA, copB, copL	--
109526	109526_hybrid	SAMN49748308	Stenotrophomonas (Sm18)	Bloodstream	Blood	No	Kazan (31)	Kazan	Female	0	2019-06-12T21:00:00.000Z	2	WT	32	4	WT	1	WT	2	WT	64	NWT	blaL1	blaL2	--	--	smeD, smeE, smeF	smeY, smeZ	smeI, smeJ, smeK	smeO, smeP	emrA, emrB, emrC	smeU1, smeV, smeW, smeU2, smeX	smeG, smeH	smeM, smeN	smeA, smeB, smeC	aph(6), aph(3')-IIc	--	mcr-5-like	mcr-8-like	--	qnrE	--	arr	--	--	--	copA, copB, copL	--
109693	109693_long_r9	SAMN49748309	Stenotrophomonas maltophilia (Sm6)	Respiratory	Bronchoalveolar Lavage (BAL)	No	Barnaul (528)	Barnaul	Female	1	2019-07-14T21:00:00.000Z	2	WT	128	0.5	WT	0.125	WT	1	WT	0.125	WT	blaL1	blaL2	--	--	smeD, smeE, smeF	smeY, smeZ	smeI, smeJ, smeK	smeO, smeP	emrA, emrB, emrC	smeU1, smeV, smeW, smeU2, smeX	smeG, smeH	smeM, smeN	smeA, smeB, smeC	aph(6), aph(3')-IIc	--	mcr-5-like	mcr-8-like	--	qnrE	--	arr	--	--	--	copA, copB, copL	--
109824	109824_hybrid	SAMN49748310	Stenotrophomonas (Sm4b)	Intra-abdominal	Blood	No	Naberezhnye Chelny (359)	Naberezhnye Chelny	na	68	2019-06-06T21:00:00.000Z	2	WT	8	0.125	WT	0.25	WT	1	WT	0.25	WT	blaL1	blaL2	--	--	smeD, smeE, smeF	smeY, smeZ	smeI, smeJ, smeK	smeO, smeP	emrA, emrB, emrC	smeU1, smeV, smeW, smeU2, smeX	smeG, smeH	smeM, smeN	smeA, smeB, smeC	aph(6), aph(3')-IIc, aac(6')	--	mcr-5-like	--	--	qnrE	--	arr	--	--	--	copA, copB, copL	merA, merD, merE, merP, merR, merT
110483	110483_long_r9	SAMN49748311	Stenotrophomonas maltophilia (Sm6)	Bloodstream	Blood	No	Penza (395)	Penza	Male	60	2019-08-04T21:00:00.000Z	2	WT	256	1	WT	0.5	WT	2	WT	2	WT	blaL1	blaL2	--	--	smeD, smeE, smeF	smeY, smeZ	smeI, smeJ, smeK	smeO, smeP	emrA, emrB, emrC	smeU1, smeV, smeW, smeU2, smeX	smeG, smeH	smeM, smeN	smeA, smeB, smeC	aph(6), aph(3')-IIc	--	mcr-5-like	mcr-8-like	--	qnrE	--	arr	--	--	--	copA, copB, copL	--
111021	111021_long_r9	SAMN49748312	Stenotrophomonas maltophilia (Sm6)	Respiratory	Endotracheal Aspirate	No	Krasnodar (32)	Krasnodar	Male	45	2019-03-10T21:00:00.000Z	2	WT	64	0.25	WT	0.25	WT	1	WT	0.125	WT	blaL1	blaL2	--	--	smeD, smeE, smeF	smeY, smeZ	smeI, smeJ, smeK	smeO, smeP	emrA, emrB, emrC	smeU1, smeV, smeW, smeU2, smeX	smeG, smeH	smeM, smeN	smeA, smeB, smeC	aph(6), aph(3')-IIc, aac(6')-Iz	--	mcr-5-like	mcr-8-like	--	qnrE	--	arr	--	--	arsN2	--	merA, merP
111327	111327_hybrid	SAMN49748313	Stenotrophomonas muris (Sm4a)	Respiratory	Endotracheal Aspirate	No	Rostov-on-don (356)	Rostov-on-don	Male	68	2019-09-01T21:00:00.000Z	1	WT	64	0.25	WT	0.125	WT	1	WT	0.25	WT	blaL1	blaL2	--	--	smeD, smeE, smeF	smeY, smeZ	smeI, smeJ, smeK	smeO, smeP	emrA, emrB, emrC	smeU1, smeV, smeW, smeU2, smeX	smeG, smeH	smeM, smeN	smeA, smeB, smeC	aph(6), aph(3')-IIc	--	mcr-5-like	mcr-8-like	--	qnrE	--	arr	--	--	--	--	--
111686	111686_hybrid	SAMN49748314	Stenotrophomonas sepilia (Sm3)	Respiratory	Sputum	No	Ulan-Ude (373)	Ulan-Ude	na	46	2019-10-10T21:00:00.000Z	2	WT	0.5	1	WT	0.25	WT	2	WT	2	WT	blaL1	blaL2	--	--	smeD, smeE, smeF	smeY, smeZ	smeI, smeJ, smeK	smeO, smeP	emrA, emrB, emrC	smeU1, smeV, smeW, smeU2, smeX	smeG, smeH	smeM, smeN	smeA, smeB, smeC	aph(6), aph(3')-IIc	--	mcr-5-like	--	--	qnrD	--	arr	--	--	arsN2	--	--
111714	111714_long_r9	SAMN49748315	Stenotrophomonas maltophilia (Sm6)	Intra-abdominal	Wound Discharge	No	Saint Petersburg (289)	Saint Petersburg	Male	38	2019-09-02T21:00:00.000Z	4	WT	64	1	WT	0.25	WT	2	WT	64	NWT	blaL1	blaL2	--	--	smeD, smeE, smeF	smeY, smeZ	smeI, smeJ, smeK	smeO, smeP	emrA, emrB, emrC	smeU1, smeV, smeW, smeU2, smeX	smeG, smeH	smeM, smeN	smeA, smeB, smeC	aph(6), aph(3')-IIc	--	mcr-5-like	mcr-8-like	--	qnrE	--	arr	--	--	--	--	--
112478	112478_long_r9	SAMN49748316	Stenotrophomonas (Sgn4)	Respiratory	Sputum	No	Smolensk (51)	Smolensk	Female	58	2019-10-27T21:00:00.000Z	4	WT	64	0.25	WT	1	WT	2	WT	2	WT	blaL1	blaL2	--	--	smeD, smeE, smeF	smeY, smeZ	smeI, smeJ, smeK	smeO, smeP	emrA, emrB, emrC	smeU1, smeV, smeW, smeU2, smeX	smeG, smeH	smeM, smeN	--	aph(6), aac(6')	--	mcr-5-like	mcr-8-like	--	--	--	arr	--	--	--	copA, copB, copL	--
112521	112521_long_r9	SAMN49748317	Stenotrophomonas maltophilia (Sm6)	Urinary	Urine	No	Kurgan (490)	Kurgan	Female	84	2019-07-11T21:00:00.000Z	2	WT	16	1	WT	0.25	WT	1	WT	4	NWT	blaL1	blaL2	--	--	smeD, smeE, smeF	smeY, smeZ	smeI, smeJ, smeK	smeO, smeP	emrA, emrB, emrC	smeU1, smeV, smeW, smeU2, smeX	smeG, smeH	smeM, smeN	smeA, smeB, smeC	aph(6), aph(3')-IIc	--	mcr-5-like	mcr-8-like	--	qnrE	--	arr	--	--	--	copA, copB, copL	merA, merD, merE, merP, merR, merT
112775	112775_hybrid	SAMN49748318	Stenotrophomonas maltophilia (Sm6)	Respiratory	Bronchoalveolar Lavage (BAL)	No	Vladivostok (516)	Vladivostok	Female	57	2019-08-18T21:00:00.000Z	2	WT	16	0.25	WT	0.125	WT	1	WT	0.125	WT	blaL1	blaL2	--	--	smeD, smeE, smeF	smeY, smeZ	smeI, smeJ, smeK	smeO, smeP	emrA, emrB, emrC	smeU1, smeV, smeW, smeU2, smeX	smeG, smeH	smeM, smeN	smeA, smeB, smeC	aph(6), aph(3')-IIc	--	mcr-5-like	mcr-8-like	--	qnrE	--	arr	--	--	--	copA, copB, copL	--
113337	113337_hybrid	SAMN49748319	Stenotrophomonas maltophilia (Sm6)	Respiratory	Sputum	No	Karaganda (389)	Karaganda	Female	56	2019-04-07T21:00:00.000Z	0.5	WT	64	1	WT	0.125	WT	0.5	WT	0.5	WT	blaL1	blaL2	--	--	smeD, smeE, smeF	smeY, smeZ	smeI, smeJ, smeK	smeO, smeP	emrA, emrB, emrC	smeU1, smeV, smeW, smeU2, smeX	smeG, smeH	smeM, smeN	smeA, smeB, smeC	aph(6), aph(3')-IIc, aac(6')-Iz	--	mcr-5-like	mcr-8-like	--	qnrE	--	arr	--	--	--	--	--	-, non-mobilizable, no
113536	113536_long_r9	SAMN49748320	Stenotrophomonas hibiscicola (Sm5)	Skin and Soft Tissue	Wound Discharge	No	Novorossiysk (527)	Novorossiysk	Male	16	2019-12-15T21:00:00.000Z	2	WT	64	0.25	WT	0.125	WT	0.5	WT	0.25	WT	blaL1	blaL2	--	--	smeD, smeE, smeF	smeY, smeZ	smeI, smeJ, smeK	smeO, smeP	emrA, emrB, emrC	smeU1, smeV, smeW, smeU2, smeX	smeG, smeH	smeM, smeN	smeA, smeB, smeC	aph(6), aph(3')-IIc	--	mcr-5-like	mcr-8-like	cml	qnrD	--	arr	--	--	arsN2	--	--
113693	113693_long_r9	SAMN49748321	Stenotrophomonas maltophilia (Sm6)	Respiratory	Sputum	No	Saint Petersburg (391)	Saint Petersburg	Female	18	2019-04-07T21:00:00.000Z	4	WT	64	4	WT	1	WT	4	WT	8	NWT	blaL1	blaL2	--	--	smeD, smeE, smeF	smeY, smeZ	smeI, smeJ, smeK	smeO, smeP	emrA, emrB, emrC	smeU1, smeV, smeW, smeU2, smeX	smeG, smeH	smeM, smeN	smeA, smeB, smeC	aph(6), aph(3')-IIc	--	mcr-5-like	mcr-8-like	--	qnrE	--	arr	--	--	--	--	--
113930	113930_long_r9	SAMN49748322	Stenotrophomonas maltophilia (Sm6)	Respiratory	Bronchoalveolar Lavage (BAL)	No	Yekaterinburg (295)	Yekaterinburg	Male	45	2019-12-11T21:00:00.000Z	2	WT	256	1	WT	0.25	WT	2	WT	0.25	WT	blaL1	blaL2	--	--	smeD, smeE, smeF	smeY, smeZ	smeI, smeJ, smeK	smeO, smeP	emrA, emrB, emrC	smeU1, smeV, smeW, smeU2, smeX	smeG, smeH	smeM, smeN	smeA, smeB, smeC	aph(6), aph(3')-IIc, aac(6')-Iz	--	mcr-5-like	mcr-8-like	--	qnrB	--	arr	--	--	arsN2	--	--
113935	113935_long_r9	SAMN49748323	Stenotrophomonas maltophilia (Sm6)	Respiratory	Bronchoalveolar Lavage (BAL)	No	Yekaterinburg (246)	Yekaterinburg	Male	45	2019-12-11T21:00:00.000Z	2	WT	256	1	WT	0.25	WT	2	WT	0.5	WT	blaL1	blaL2	--	--	smeD, smeE, smeF	smeY, smeZ	smeI, smeJ, smeK	smeO, smeP	emrA, emrB, emrC	smeU1, smeV, smeW, smeU2, smeX	smeG, smeH	smeM, smeN	smeA, smeB, smeC	aph(6), aph(3')-IIc, aac(6')-Iz	--	mcr-5-like	mcr-8-like	--	qnrB	--	arr	--	--	arsN2	--	--
114018	114018_hybrid	SAMN49748324	Stenotrophomonas maltophilia (Sm6)	Respiratory	Blood	No	Kazan (5)	Kazan	Female	0	2019-10-16T21:00:00.000Z	2	WT	32	1	WT	0.25	WT	1	WT	4	NWT	blaL1	blaL2	--	--	smeD, smeE, smeF	smeY, smeZ	smeI, smeJ, smeK	smeO, smeP	emrA, emrB, emrC	smeU1, smeV, smeW, smeU2, smeX	smeG, smeH	smeM, smeN	smeA, smeB, smeC	aph(6), aph(3')-IIc	--	mcr-5-like	mcr-8-like	--	qnrE	--	arr	--	--	--	--	merA, merP
114288	114288_long_r9	SAMN49748325	Stenotrophomonas maltophilia (Sm6)	Respiratory	Bronchoalveolar Lavage (BAL)	No	Smolensk (51)	Smolensk	Male	73	2020-01-14T21:00:00.000Z	1	WT	0.06	0.25	WT	0.125	WT	0.5	WT	0.125	WT	blaL1	blaL2	--	--	smeD, smeE, smeF	smeY, smeZ	smeI, smeJ, smeK	smeO, smeP	emrA, emrB, emrC	smeU1, smeV, smeW, smeU2, smeX	smeG, smeH	smeM, smeN	smeA, smeB, smeC	aph(6), aph(3')-IIc	--	mcr-5-like	mcr-8-like	--	qnrE	--	arr	--	--	--	copA, copB, copL	--	-, non-mobilizable, no
114556	114556_long_r9	SAMN49748326	Stenotrophomonas sepilia (Sm3)	Intra-abdominal	Gall	No	Chelyabinsk (40)	Chelyabinsk	Female	58	2020-01-16T21:00:00.000Z	1	WT	0.25	2	WT	0.5	WT	4	WT	0.125	WT	blaL1_partial	blaL2	--	--	smeD, smeE, smeF	smeY, smeZ	smeI, smeJ, smeK	smeO, smeP	emrA, emrB, emrC	smeU1, smeV, smeW, smeU2, smeX	smeG, smeH	smeM, smeN	smeA, smeB, smeC	aph(6), aph(3')-IIc	--	mcr-5-like	--	cml	qnrE	--	arr	--	--	arsN2	copA, copB, copL	merA, merD, merE, merP, merR, merT
114885	114885_hybrid	SAMN49748327	Stenotrophomonas muris (Sm4a)	Bones and Joints	Wound Discharge	No	Vladivostok (516)	Vladivostok	Female	62	2020-01-29T21:00:00.000Z	2	WT	8	0.125	WT	0.125	WT	0.5	WT	0.25	WT	blaL1	blaL2	--	--	smeD, smeE, smeF	smeY, smeZ	smeI, smeJ, smeK	smeO, smeP	emrA, emrB, emrC	smeU1, smeV, smeW, smeU2, smeX	smeG, smeH	smeM, smeN	smeA, smeB, smeC	aph(6), aph(3')-IIc	--	mcr-5-like	mcr-8-like	--	qnrE	--	arr	--	--	--	copA, copB, copL	--
114904	114904_long_r9	SAMN49748328	Stenotrophomonas maltophilia (Sm6)	Urinary	Urine	No	Moscow (16)	Moscow	Male	63	2020-02-02T21:00:00.000Z	2	WT	8	0.25	WT	0.125	WT	0.5	WT	0.125	WT	blaL1	blaL2	--	--	smeD, smeE, smeF	smeY, smeZ	smeI, smeJ, smeK	smeO, smeP	emrA, emrB, emrC	smeU1, smeV, smeW, smeU2, smeX	smeG, smeH	smeM, smeN	smeA, smeB, smeC	aph(6), aph(3')-IIc, aac(6')-Iz	--	mcr-5-like	mcr-8-like	--	qnrE	--	arr	--	--	arsN2	--	--	-, non-mobilizable, no
115756	115756_hybrid	SAMN49748329	Stenotrophomonas maltophilia (Sm6)	Respiratory	Endotracheal Aspirate	No	Barnaul (528)	Barnaul	Male	4	2020-02-02T21:00:00.000Z	2	WT	32	1	WT	0.25	WT	1	WT	4	NWT	blaL1	blaL2	--	--	smeD, smeE, smeF	smeY, smeZ	smeI, smeJ, smeK	smeO, smeP	emrA, emrB, emrC	smeU1, smeV, smeW, smeU2, smeX	smeG, smeH	smeM, smeN	smeA, smeB, smeC	aph(6), aph(3')-IIc	--	mcr-5-like	mcr-8-like	--	qnrE	--	arr	--	--	--	--	--
115866	115866_long_r9	SAMN49748330	Stenotrophomonas sepilia (Sm3)	Respiratory	Bronchoalveolar Lavage (BAL)	No	Penza (395)	Penza	Male	72	2020-02-09T21:00:00.000Z	2	WT	2	0.25	WT	0.25	WT	0.5	WT	0.125	WT	blaL1_partial	blaL2	--	--	smeD, smeE, smeF	smeY, smeZ	smeI, smeJ, smeK	smeO, smeP	emrA, emrB, emrC	smeU1, smeV, smeW, smeU2, smeX	smeG, smeH	smeM, smeN	smeA, smeB, smeC	aph(6), aph(3')-IIc	--	mcr-5-like	--	cml	qnrE	--	arr	--	--	arsN2	copA, copB, copL	merA, merD, merE, merP, merR, merT
116042	116042_long_r9	SAMN49748331	Stenotrophomonas maltophilia (Sm6)	Respiratory	Blood	No	Omsk (18)	Omsk	Female	37	2020-03-02T21:00:00.000Z	2	WT	8	1	WT	0.25	WT	2	WT	0.125	WT	blaL1	blaL2	--	--	smeD, smeE, smeF	smeY, smeZ	smeI, smeJ, smeK	smeO, smeP	emrA, emrB, emrC	smeU1, smeV, smeW, smeU2, smeX	smeG, smeH	smeM, smeN	smeA, smeB, smeC	aph(6), aph(3')-IIc, aac(6')-Iz	--	mcr-5-like	mcr-8-like	--	qnrE	--	arr	--	--	arsN2	--	--
116085	116085_hybrid	SAMN49748332	Stenotrophomonas (Sm18)	Respiratory	Bronchoalveolar Lavage (BAL)	No	Omsk (18)	Omsk	Female	37	2020-04-13T21:00:00.000Z	1	WT	8	1	WT	0.25	WT	1	WT	64	NWT	blaL1	blaL2	--	--	smeD, smeE, smeF	smeY, smeZ	smeI, smeJ, smeK	smeO, smeP	emrA, emrB, emrC	smeU1, smeV, smeW, smeU2, smeX	smeG, smeH	smeM, smeN	smeA, smeB, smeC	aph(6), aph(3')-IIc	--	mcr-5-like	mcr-8-like	--	qnrE	--	arr	--	--	--	copA, copB, copL	merA, merA, merB, merC, merD, merD, merE, merE, merP, merP, merR, merR, merT, merT
116119	116119_long_r9	SAMN49748333	Stenotrophomonas maltophilia (Sm6)	Respiratory	Sputum	No	Smolensk (51)	Smolensk	Female	65	2020-04-05T21:00:00.000Z	4	WT	64	1	WT	0.25	WT	2	WT	64	NWT	blaL1	blaL2	--	--	smeD, smeE, smeF	smeY, smeZ	smeI, smeJ, smeK	smeO, smeP	emrA, emrB, emrC	smeU1, smeV, smeW, smeU2, smeX	smeG, smeH	smeM, smeN	smeA, smeB, smeC	aph(6), aph(3')-IIc, aac(6')-Iz	--	mcr-5-like	mcr-8-like	--	qnrE	--	arr	--	--	--	--	--
116179	116179_long_r9	SAMN49748334	Stenotrophomonas maltophilia (Sm6)	Respiratory	Bronchoalveolar Lavage (BAL)	No	Petrozavodsk (354)	Petrozavodsk	Female	1	2020-01-14T21:00:00.000Z	8	WT	4	0.25	WT	0.25	WT	0.5	WT	0.5	WT	blaL1	blaL2	--	--	smeD, smeE, smeF	smeY, smeZ	smeI, smeJ, smeK	smeO, smeP	emrA, emrB, emrC	smeU1, smeV, smeW, smeU2, smeX	smeG, smeH	smeM, smeN	smeA, smeB, smeC	aph(6), aph(3')-IIc, aac(6')-Iz	--	mcr-5-like	mcr-8-like	--	qnrE	--	arr	--	--	arsN2	--	--
116342	116342_long_r9	SAMN49748335	Stenotrophomonas maltophilia (Sm6)	Skin and Soft Tissue	Wound Discharge	No	Tolyatti (177)	Tolyatti	Female	79	2020-02-03T21:00:00.000Z	2	WT	32	0.25	WT	0.25	WT	1	WT	0.125	WT	blaL1	blaL2	--	--	smeD, smeE, smeF	smeY, smeZ	smeI, smeJ, smeK	smeO, smeP	emrA, emrB, emrC	smeU1, smeV, smeW, smeU2, smeX	smeG, smeH	smeM, smeN	smeA, smeB, smeC	aph(6), aph(3')-IIc	--	mcr-5-like	mcr-8-like	--	qnrE	--	arr	--	--	arsN2	copA, copB, copL	merA, merA, merB, merC, merD, merD, merE, merE, merP, merP, merR, merR, merT, merT
116467	116467_long_r9	SAMN49748336	Stenotrophomonas maltophilia (Sm6)	Respiratory	Bronchoalveolar Lavage (BAL)	No	Ulan-Ude (373)	Ulan-Ude	Male	59	2020-05-11T21:00:00.000Z	1	WT	0.5	1	WT	0.25	WT	1	WT	0.125	WT	blaL1	blaL2	--	--	smeD, smeE, smeF	smeY, smeZ	smeI, smeJ, smeK	smeO, smeP	emrA, emrB, emrC	smeU1, smeV, smeW, smeU2, smeX	smeG, smeH	smeM, smeN	smeA, smeB, smeC	aph(6), aph(3')-IIc	--	mcr-5-like	mcr-8-like	--	qnrE	--	arr	--	--	--	copA, copB, copL	merA, merA, merB, merC, merD, merD, merE, merE, merP, merP, merR, merR, merT, merT
116616	116616_long_r9	SAMN49748337	Stenotrophomonas pavanii (Sm2)	Respiratory	Bronchoalveolar Lavage (BAL)	No	Saint Petersburg (523)	Saint Petersburg	Female	63	2020-04-12T21:00:00.000Z	2	WT	2	32	NWT	0.5	WT	0.5	WT	64	NWT	blaL1	blaL2	--	--	smeD, smeE, smeF	smeY, smeZ	smeI, smeJ, smeK	smeO, smeP	emrA, emrB, emrC	smeU1, smeV, smeW, smeU2, smeX	smeG, smeH	smeM, smeN	smeA, smeB, smeC	aph(6), aph(3')-IIc, aac(6')-Iak	--	mcr-5-like	mcr-8-like	--	qnrD	--	arr	--	--	--	copA, copB, copL	merA, merD, merE, merP, merR, merT
117415	117415_hybrid	SAMN49748338	Stenotrophomonas muris (Sm4a)	Bloodstream	Catheter	No	Saint Petersburg (289)	Saint Petersburg	Male	65	2020-05-21T21:00:00.000Z	2	WT	64	0.25	WT	0.125	WT	1	WT	0.25	WT	blaL1	blaL2	--	--	smeD, smeE, smeF	smeY, smeZ	smeI, smeJ, smeK	smeO, smeP	emrA, emrB, emrC	smeU1, smeV, smeW, smeU2, smeX	smeG, smeH	smeM, smeN	smeA, smeB, smeC	aph(6), aph(3')-IIc	--	mcr-5-like	mcr-8-like	--	qnrE	--	arr	--	--	--	--	--
118647	118647_long_r9	SAMN49748339	Stenotrophomonas muris (Sm4a)	Respiratory	Blood	No	Belgorod (442)	Belgorod	Male	45	2020-08-02T21:00:00.000Z	2	WT	8	1	WT	0.25	WT	2	WT	4	NWT	blaL1	blaL2	--	--	smeD, smeE, smeF	smeY, smeZ	smeI, smeJ, smeK	smeO, smeP	emrA, emrB, emrC	smeU1, smeV, smeW, smeU2, smeX	smeG, smeH	smeM, smeN	smeA, smeB, smeC	aph(6), aph(3')-IIc	--	mcr-5-like	mcr-8-like	--	qnrE	--	arr	--	--	--	--	--
118984	118984_hybrid	SAMN49748340	Stenotrophomonas muris (Sm4a)	Bones and Joints	Biopsy	No	Barnaul (403)	Barnaul	Female	73	2020-09-16T21:00:00.000Z	2	WT	64	0.25	WT	0.125	WT	0.5	WT	0.25	WT	blaL1	blaL2	--	--	smeD, smeE, smeF	smeY, smeZ	smeI, smeJ, smeK	smeO, smeP	emrA, emrB, emrC	smeU1, smeV, smeW, smeU2, smeX	smeG, smeH	smeM, smeN	smeA, smeB, smeC	aph(6), aph(3')-IIc	--	mcr-5-like	mcr-8-like	--	qnrE	--	arr	--	--	arsD, arsD	copA, copB, copL	merA, merD, merE, merP, merR, merT
119566	119566_hybrid	SAMN49748341	Stenotrophomonas maltophilia (Sm6)	Intra-abdominal	Wound Discharge	No	Rostov-on-don (356)	Rostov-on-don	Female	na	2020-12-03T21:00:00.000Z	2	WT	4	1	WT	0.25	WT	2	WT	64	NWT	blaL1	blaL2	--	--	smeD, smeE, smeF	smeY, smeZ	smeI, smeJ, smeK	smeO, smeP	emrA, emrB, emrC	smeU1, smeV, smeW, smeU2, smeX	smeG, smeH	smeM, smeN	smeA, smeB, smeC	aph(6), aph(3')-IIc, aac(6')-Iz	sul2	mcr-5-like	mcr-8-like	--	qnrE	--	arr	--	--	--	--	--	-, non-mobilizable, no
119865	119865_long_r9	SAMN49748342	Stenotrophomonas maltophilia (Sm6)	Respiratory	Bronchoalveolar Lavage (BAL)	No	Tomsk (38)	Tomsk	Female	74	2020-12-14T21:00:00.000Z	1	WT	32	0.5	WT	0.25	WT	1	WT	0.25	WT	blaL1	blaL2	--	--	smeD, smeE, smeF	smeY, smeZ	smeI, smeJ, smeK	smeO, smeP	emrA, emrB, emrC	smeU1, smeV, smeW, smeU2, smeX	smeG, smeH	smeM, smeN	smeA, smeB, smeC	aph(6), aph(3')-IIc, aac(6')-Iz	--	mcr-5-like	mcr-8-like	--	qnrE	--	arr	--	--	--	--	merA, merP
120293	120293_long_r9	SAMN49748343	Stenotrophomonas maltophilia (Sm6)	Urinary	Urine	No	Saint Petersburg (391)	Saint Petersburg	Female	53	2020-07-19T21:00:00.000Z	1	WT	64	1	WT	0.125	WT	0.5	WT	2	WT	blaL1	blaL2	--	--	smeD, smeE, smeF	smeY, smeZ	smeI, smeJ, smeK	smeO, smeP	emrA, emrB, emrC	smeU1, smeV, smeW, smeU2, smeX	smeG, smeH	smeM, smeN	smeA, smeB, smeC	aph(6), aph(3')-IIc	--	mcr-5-like	mcr-8-like	--	qnrE	--	arr	--	--	--	--	--
120459	120459_hybrid	SAMN49748344	Stenotrophomonas forensis (Sm12)	Bloodstream	Blood	No	Moscow (179)	Moscow	Female	56	2020-09-27T21:00:00.000Z	4	WT	8	0.03	WT	0.125	WT	0.03	WT	0.25	WT	blaL1	blaL2	--	--	smeD, smeE, smeF	smeY, smeZ	smeI, smeJ, smeK	smeO, smeP	emrA, emrB, emrC	smeU1, smeV, smeW, smeU2, smeX	smeG, smeH	smeM, smeN	smeA, smeB, smeC	aph(6), aph(3')-IIc	--	mcr-5-like	--	--	qnrE	--	arr	--	--	--	copA, copB, copL	merA, merP
121040	121040_long_r9	SAMN49748345	Stenotrophomonas maltophilia (Sm6)	Skin and Soft Tissue	Wound Discharge	No	Naberezhnye Chelny (359)	Naberezhnye Chelny	Male	48	2021-02-14T21:00:00.000Z	2	WT	32	1	WT	0.125	WT	0.25	WT	0.125	WT	blaL1	blaL2	--	--	smeD, smeE, smeF	smeY, smeZ	smeI, smeJ, smeK	smeO, smeP	emrA, emrB, emrC	smeU1, smeV, smeW, smeU2, smeX	smeG, smeH	smeM, smeN	smeA, smeB, smeC	aph(6), aph(3')-IIc, aac(6')-Iz	--	mcr-5-like	mcr-8-like	--	qnrE	--	arr	--	--	arsN2	--	merA, merP
121897	121897_hybrid	SAMN49748346	Stenotrophomonas (Sm8)	Intra-abdominal	Gall	No	Moscow (16)	Moscow	Female	38	2021-02-07T21:00:00.000Z	0.125	WT	0.25	1	WT	0.25	WT	0.5	WT	0.125	WT	blaL1	blaL2	--	--	smeD, smeE, smeF	smeY, smeZ	smeI, smeJ, smeK	smeO, smeP	emrA, emrB, emrC	smeU1, smeV, smeW, smeU2, smeX	smeG, smeH	smeM, smeN	--	aph(6), aph(3')-IIc	--	mcr-5-like	--	cml	qnrE	--	arr	--	--	--	copA, copB	--	-, non-mobilizable, no
121940	121940_long_r9	SAMN49748347	Stenotrophomonas geniculata (Sm10)	Intra-abdominal	Peritoneal Fluid	No	Saint Petersburg (289)	Saint Petersburg	Female	76	2021-01-14T21:00:00.000Z	2	WT	8	0.5	WT	0.25	WT	0.25	WT	0.125	WT	blaL1	blaL2	--	--	smeD, smeE, smeF	smeY, smeZ	smeI, smeJ, smeK	smeO, smeP	emrA, emrB, emrC	smeU1, smeV, smeW, smeU2, smeX	smeG, smeH	smeM, smeN	smeA, smeB, smeC	aph(6), aph(3')-IIc	--	mcr-5-like	mcr-8-like	cml	qnrB	--	arr	--	--	--	--	--
121947	121947_hybrid	SAMN49748348	Stenotrophomonas pavanii (Sm2)	Urinary	Urine	No	Saint Petersburg (289)	Saint Petersburg	Male	60	2021-03-14T21:00:00.000Z	1	WT	2	2	WT	0.25	WT	0.25	WT	8	NWT	blaL1	blaL2	--	--	smeD, smeE, smeF	smeY, smeZ	smeI, smeJ, smeK	smeO, smeP	emrA, emrB, emrC	smeU1, smeV, smeW, smeU2, smeX	smeG, smeH	smeM, smeN	smeA, smeB, smeC	aph(6), aph(3')-IIc, aac(6')-Iak	--	mcr-5-like	mcr-8-like	--	qnrE	--	arr	--	--	--	copA, copB, copL	merA, merD, merE, merP, merR, merT
122966	122966_long_r9	SAMN49748349	Stenotrophomonas maltophilia (Sm6)	Respiratory	Sputum	No	Saint Petersburg (523)	Saint Petersburg	Male	61	2021-01-24T21:00:00.000Z	0.5	WT	16	1	WT	0.125	WT	0.5	WT	0.5	WT	blaL1	blaL2	--	--	smeD, smeE, smeF	smeY, smeZ	smeI, smeJ, smeK	smeO, smeP	emrA, emrB, emrC	smeU1, smeV, smeW, smeU2, smeX	smeG, smeH	smeM, smeN	smeA, smeB, smeC	aph(6), aph(3')-IIc, aac(6')-Iz	--	mcr-5-like	mcr-8-like	--	qnrB	--	arr	--	--	--	--	--
123471	123471_long_r9	SAMN49748350	Stenotrophomonas muris (Sm4a)	Respiratory	Sputum	No	Tolyatti (177)	Tolyatti	Male	86	2021-03-25T21:00:00.000Z	2	WT	16	0.25	WT	0.06	WT	0.5	WT	0.5	WT	blaL1	blaL2	--	--	smeD, smeE, smeF	smeY, smeZ	smeI, smeJ, smeK	smeO, smeP	emrA, emrB, emrC	smeU1, smeV, smeW, smeU2, smeX	smeG, smeH	smeM, smeN	smeA, smeB, smeC	aph(6), aph(3')-IIc	--	mcr-5-like	mcr-8-like	--	qnrE	--	arr	--	--	--	--	--
123832	123832_long_r9	SAMN49748351	Stenotrophomonas muris (Sm4a)	Respiratory	Sputum	No	Omsk (18)	Omsk	Male	58	2021-02-11T21:00:00.000Z	2	WT	16	2	WT	0.125	WT	0.5	WT	0.125	WT	blaL1	blaL2	--	--	smeD, smeE, smeF	smeY, smeZ	smeI, smeJ, smeK	smeO, smeP	emrA, emrB, emrC	smeU1, smeV, smeW, smeU2, smeX	smeG, smeH	smeM, smeN	smeA, smeB, smeC	aph(6), aph(3')-IIc	--	mcr-5-like	mcr-8-like	--	qnrD	--	arr	--	--	--	copA, copB, copL	--
124162	124162_long_r9	SAMN49748352	Stenotrophomonas maltophilia (Sm6)	Respiratory	Endotracheal Aspirate	No	Barnaul (403)	Barnaul	Male	17	2021-02-25T21:00:00.000Z	4	WT	64	1	WT	0.125	WT	0.25	WT	32	NWT	blaL1	blaL2	--	--	smeD, smeE, smeF	smeY, smeZ	smeI, smeJ, smeK	smeO, smeP	emrA, emrB, emrC	smeU1, smeV, smeW, smeU2, smeX	smeG, smeH	smeM, smeN	smeA, smeB, smeC	aph(6), aph(6)-Id, aph(3')-IIc, aph(3')-VIa, aph(3'')-Ib	sul1	mcr-5-like	mcr-8-like	cmx	qnrE	--	arr	--	--	--	copA, copB, copL	--	-, non-mobilizable, yes
124433	124433_long_r9	SAMN49748353	Stenotrophomonas muris (Sm4a)	Respiratory	Sputum	No	Penza (395)	Penza	Female	71	2021-05-25T21:00:00.000Z	2	WT	8	0.25	WT	0.125	WT	0.125	WT	0.25	WT	blaL1	blaL2	--	--	smeD, smeE, smeF	smeY, smeZ	smeI, smeJ, smeK	smeO, smeP	emrA, emrB, emrC	smeU1, smeV, smeW, smeU2, smeX	smeG, smeH	smeM, smeN	smeA, smeB, smeC	aph(6), aph(3')-IIc	--	mcr-5-like	mcr-8-like	--	qnrE	--	arr	--	--	--	copA, copB, copL	--
124467	124467_long_r9	SAMN49748354	Stenotrophomonas maltophilia (Sm6)	Respiratory	Sputum	No	Rostov-on-don (356)	Rostov-on-don	Male	60	2021-03-24T21:00:00.000Z	2	WT	1	1	WT	0.125	WT	0.5	WT	2	WT	blaL1	blaL2	--	--	smeD, smeE, smeF	smeY, smeZ	smeI, smeJ, smeK	smeO, smeP	emrA, emrB, emrC	smeU1, smeV, smeW, smeU2, smeX	smeG, smeH	smeM, smeN	smeA, smeB, smeC	aph(6), aph(3')-IIc	--	mcr-5-like	mcr-8-like	--	qnrE	--	arr	--	--	--	copA, copB, copL	--
124475	124475_hybrid	SAMN49748355	Stenotrophomonas maltophilia (Sm6)	Respiratory	Sputum	No	Rostov-on-don (356)	Rostov-on-don	Male	64	2021-03-22T21:00:00.000Z	2	WT	0.25	2	WT	0.25	WT	0.25	WT	64	NWT	blaL1	blaL2	--	--	smeD, smeE, smeF	smeY, smeZ	smeI, smeJ, smeK	smeO, smeP	emrA, emrB, emrC	smeU1, smeV, smeW, smeU2, smeX	smeG, smeH	smeM, smeN	smeA, smeB, smeC	aph(6), aph(3')-IIc	--	mcr-5-like	mcr-8-like	--	qnrE	--	arr	--	--	--	copA, copB, copL	--
125041	125041_long_r9	SAMN49748356	Stenotrophomonas maltophilia (Sm6)	Respiratory	Sputum	No	Belgorod (442)	Belgorod	Female	74	2021-07-04T21:00:00.000Z	1	WT	1	1	WT	0.25	WT	0.5	WT	2	WT	blaL1	blaL2	--	--	smeD, smeE, smeF	smeY, smeZ	smeI, smeJ, smeK	smeO, smeP	emrA, emrB, emrC	smeU1, smeV, smeW, smeU2, smeX	smeG, smeH	smeM, smeN	smeA, smeB, smeC	aph(6), aph(3')-IIc	--	mcr-5-like	--	--	qnrE	--	arr	--	--	--	--	merA, merP
125372	125372_long_r9	SAMN49748357	Stenotrophomonas maltophilia (Sm6)	Respiratory	Blood	No	Kazan (31)	Kazan	Female	0	2021-04-01T21:00:00.000Z	2	WT	64	1	WT	0.125	WT	0.5	WT	8	NWT	blaL1	blaL2	--	--	smeD, smeE, smeF	smeY, smeZ	smeI, smeJ, smeK	smeO, smeP	emrA, emrB, emrC	smeU1, smeV, smeW, smeU2, smeX	smeG, smeH	smeM, smeN	smeA, smeB, smeC	aph(6), aph(3')-IIc	--	mcr-5-like	mcr-8-like	--	qnrE	--	arr	--	--	arsN2	--	--	-, non-mobilizable, no
125442	125442_hybrid	SAMN49748358	Stenotrophomonas muris (Sm4a)	Respiratory	Blood	No	Kazan (31)	Kazan	Male	0	2021-08-16T21:00:00.000Z	2	WT	64	1	WT	0.125	WT	0.5	WT	0.125	WT	blaL1	blaL2	--	--	smeD, smeE, smeF	smeY, smeZ	smeI, smeJ, smeK	smeO, smeP	emrA, emrB, emrC	smeU1, smeV, smeW, smeU2, smeX	smeG, smeH	smeM, smeN	smeA, smeB, smeC	aph(6), aph(3')-IIc	--	mcr-5-like	mcr-8-like	--	qnrE	--	arr	--	--	--	--	--
125580	125580_hybrid	SAMN49748359	Stenotrophomonas forensis (Sm12)	Bloodstream	Blood	No	Kazan (5)	Kazan	Male	34	2021-04-11T21:00:00.000Z	2	WT	0.25	1	WT	0.25	WT	0.25	WT	0.125	WT	blaL1	blaL2	--	--	smeD, smeE, smeF	smeY, smeZ	smeI, smeJ, smeK	smeO, smeP	emrA, emrB, emrC	smeU1, smeV, smeW, smeU2, smeX	smeG, smeH	smeM, smeN	smeA, smeB, smeC	aph(6), aph(3')-IIc	--	mcr-5-like	--	--	qnrD	--	arr	--	--	--	--	merA, merP
125607	125607_long_r9	SAMN49748360	Stenotrophomonas forensis (Sm12)	Respiratory	Blood	No	Kazan (5)	Kazan	Female	60	2021-05-04T21:00:00.000Z	2	WT	8	1	WT	0.25	WT	0.5	WT	64	NWT	blaL1	blaL2	--	--	smeD, smeE, smeF	smeY, smeZ	smeI, smeJ, smeK	smeO, smeP	emrA, emrB, emrC	smeU1, smeV, smeW, smeU2, smeX	smeG, smeH	smeM, smeN	smeA, smeB, smeC	aph(6), aph(3')-IIc	--	mcr-5-like	--	--	qnrE	--	arr	--	--	--	copA, copB, copL	merA, merA, merP
125710	125710_long_r9	SAMN49748361	Stenotrophomonas forensis (Sm12)	Respiratory	Blood	No	Kazan (5)	Kazan	Female	61	2021-09-14T21:00:00.000Z	2	WT	8	1	WT	0.25	WT	0.25	WT	32	NWT	blaL1	blaL2	--	--	smeD, smeE, smeF	smeY, smeZ	smeI, smeJ, smeK	smeO, smeP	emrA, emrB, emrC	smeU1, smeV, smeW, smeU2, smeX	smeG, smeH	smeM, smeN	smeA, smeB, smeC	aph(6), aph(3')-IIc	--	mcr-5-like	--	--	qnrE	--	arr	--	--	--	copA, copB, copL	merA, merA, merP
125711	125711_long_r9	SAMN49748362	Stenotrophomonas maltophilia (Sm6)	Bloodstream	Blood	No	Kazan (5)	Kazan	Female	0	2021-09-16T21:00:00.000Z	8	WT	16	1	WT	0.125	WT	0.25	WT	4	NWT	blaL1	blaL2	--	--	smeD, smeE, smeF	smeY, smeZ	smeI, smeJ, smeK	smeO, smeP	emrA, emrB, emrC	smeU1, smeV, smeW, smeU2, smeX	smeG, smeH	smeM, smeN	smeA, smeB, smeC	aph(6), aph(3')-IIc	--	mcr-5-like	mcr-8-like	--	qnrE	--	arr	--	--	--	--	merA, merP
126785	126785_long_r9	SAMN49748363	Stenotrophomonas muris (Sm4a)	Skin and Soft Tissue	Wound Discharge	No	Tyumen (39)	Tyumen	Male	82	2021-11-14T21:00:00.000Z	2	WT	64	1	WT	0.125	WT	0.25	WT	4	NWT	blaL1	blaL2	--	--	smeD, smeE, smeF	smeY, smeZ	smeI, smeJ, smeK	smeO, smeP	emrA, emrB, emrC	smeU1, smeV, smeW, smeU2, smeX	smeG, smeH	smeM, smeN	smeA, smeB, smeC	aph(6), aph(3')-IIc, aac(6')-Iz	--	mcr-5-like	mcr-8-like	--	qnrD	--	arr	--	--	--	--	--	-, non-mobilizable, no
128442	128442_long_r9	SAMN49748364	Stenotrophomonas maltophilia (Sm6)	Respiratory	Sputum	No	Saint Petersburg (391)	Saint Petersburg	Male	33	2021-10-13T21:00:00.000Z	2	WT	64	1	WT	0.25	WT	0.5	WT	0.5	WT	blaL1	blaL2	--	--	smeD, smeE, smeF	smeY, smeZ	smeI, smeJ, smeK	smeO, smeP	emrA, emrB, emrC	smeU1, smeV, smeW, smeU2, smeX	smeG, smeH	smeM, smeN	smeA, smeB, smeC	aph(6), aph(3')-IIc, aac(6')-Iz	--	mcr-5-like	mcr-8-like	--	qnrE	--	arr	--	--	--	--	--
149487	149487_long_r10	SAMN49748365	Stenotrophomonas maltophilia (Sm6)	Respiratory	Throat Swab	Yes	Moscow (611)	Moscow	Male	16	2020-01-21T21:00:00.000Z	1	WT	32	4	WT	1	WT	1	WT	1	WT	blaL1	blaL2	--	--	smeD, smeE, smeF	smeY, smeZ	smeI, smeJ, smeK	smeO, smeP	emrA, emrB, emrC	smeU1, smeV, smeW, smeU2, smeX	smeG, smeH	smeM, smeN	smeA, smeB, smeC	aph(6), aph(3')-IIc, aac(6')-Iz	--	mcr-5-like	mcr-8-like	--	qnrE	--	arr	--	--	--	--	--
149489	149489_long_r10	SAMN49748366	Stenotrophomonas maltophilia (Sm6)	Respiratory	Sputum	Yes	Moscow (611)	Moscow	Male	10	2020-01-27T21:00:00.000Z	0.5	WT	256	8	NWT	2	WT	1	WT	0.25	WT	blaL1	blaL2	--	--	smeD, smeE, smeF	smeY, smeZ	smeI, smeJ, smeK	smeO, smeP	emrA, emrB, emrC	smeU1, smeV, smeW, smeU2, smeX	smeG, smeH	smeM, smeN	smeA, smeB, smeC	aph(6), aph(3')-IIc, aac(6')-Iz	--	mcr-5-like	mcr-8-like	--	qnrE	--	arr	--	--	--	--	--
149490	149490_long_r10	SAMN49748367	Stenotrophomonas maltophilia (Sm6)	Respiratory	Throat Swab	Yes	Moscow (611)	Moscow	Female	11	2020-02-04T21:00:00.000Z	0.25	WT	0.125	0.5	WT	0.125	WT	0.03	WT	8	NWT	blaL1	blaL2	--	blaGES-7	smeD, smeE, smeF	smeY, smeZ	smeI, smeJ, smeK	smeO, smeP	emrA, emrB, emrC	smeU1, smeV, smeW, smeU2, smeX	smeG, smeH	smeM, smeN	smeA, smeB, smeC	aph(6), aph(3')-IIc, aac(6')-Ib	sul1	mcr-5-like	mcr-8-like	--	qnrE	--	arr	--	qacE	--	copA, copB, copL	--
149491	149491_long_r10	SAMN49748368	Stenotrophomonas maltophilia (Sm6)	Respiratory	Throat Swab	Yes	Moscow (12)	Moscow	Female	7	2020-01-23T21:00:00.000Z	0.125	WT	4	2	WT	0.5	WT	1	WT	4	NWT	blaL1	blaL2	--	--	smeD, smeE, smeF	smeY, smeZ	smeI, smeJ, smeK	smeO, smeP	emrA, emrB, emrC	smeU1, smeV, smeW, smeU2, smeX	smeG, smeH	smeM, smeN	smeA, smeB, smeC	aph(6), aph(3')-IIc, aac(6')-Iz	--	mcr-5-like	mcr-8-like	--	qnrB	--	arr	--	--	--	--	--	-, non-mobilizable, no
149492	149492_long_r10	SAMN49748369	Stenotrophomonas maltophilia (Sm6)	Respiratory	Sputum	Yes	Moscow (12)	Moscow	Female	15	2020-01-23T21:00:00.000Z	0.5	WT	8	1	WT	0.25	WT	0.5	WT	0.25	WT	blaL1	blaL2	--	--	smeD, smeE, smeF	smeY, smeZ	smeI, smeJ, smeK	smeO, smeP	emrA, emrB, emrC	smeU1, smeV, smeW, smeU2, smeX	smeG, smeH	smeM, smeN	smeA, smeB, smeC	aph(6), aph(3')-IIc, aac(6')-Iz	--	mcr-5-like	mcr-8-like	--	qnrB	--	arr	--	--	--	--	merA
149493	149493_long_r10	SAMN49748370	Stenotrophomonas maltophilia (Sm6)	Respiratory	Sputum	Yes	Samara (219)	Samara	Female	3	2020-01-19T21:00:00.000Z	1	WT	32	2	WT	0.5	WT	1	WT	2	WT	blaL1	blaL2	--	--	smeD, smeE, smeF	smeY, smeZ	smeI, smeJ, smeK	smeO, smeP	emrA, emrB, emrC	smeU1, smeV, smeW, smeU2, smeX	smeG, smeH	smeM, smeN	smeA, smeB, smeC	aph(6), aph(3')-IIc	--	mcr-5-like	mcr-8-like	--	qnrE	--	arr	--	--	--	--	--
149494	149494_long_r10	SAMN49748371	Stenotrophomonas maltophilia (Sm6)	Respiratory	Sputum	Yes	Samara (219)	Samara	Male	11	2020-01-19T21:00:00.000Z	4	WT	64	2	WT	2	WT	0.5	WT	32	NWT	blaL1	blaL2	--	--	smeD, smeE, smeF	smeY, smeZ	smeI, smeJ, smeK	smeO, smeP	emrA, emrB, emrC	smeU1, smeV, smeW, smeU2, smeX	smeG, smeH	smeM, smeN	smeA, smeB, smeC	aph(6), aph(6)-Id, aph(3')-IIc, aph(3')-VIa, aph(3'')-Ib, aac(3)-C322, aac(3)-C1264, aac(6')-Iz	sul1	mcr-5-like	mcr-8-like	floR2	qnrE	tet(G)	arr	--	--	arsN2	--	--
149495	149495_long_r10	SAMN49748372	Stenotrophomonas (Sm17)	Respiratory	Throat Swab	Yes	Samara (219)	Samara	Female	4	2020-01-19T21:00:00.000Z	0.25	WT	8	1	WT	0.25	WT	0.25	WT	0.25	WT	blaL1	blaL2	--	--	smeD, smeE, smeF	smeY, smeZ	smeI, smeJ, smeK	smeO, smeP	emrA, emrB, emrC	smeU1, smeV, smeW, smeU2, smeX	smeG, smeH	smeM, smeN	smeA, smeB, smeC	aph(6), aph(3')-IIc, aac(6')-Iz	--	mcr-5-like	mcr-8-like	--	qnrE	--	arr	--	--	--	--	merA, merP
149496	149496_long_r10	SAMN49748373	Stenotrophomonas maltophilia (Sm6)	Respiratory	Sputum	Yes	Samara (219)	Samara	Male	8	2020-01-21T21:00:00.000Z	1	WT	32	0.5	WT	0.25	WT	0.25	WT	0.25	WT	blaL1	blaL2	--	--	smeD, smeE, smeF	smeY, smeZ	smeI, smeJ, smeK	smeO, smeP	emrA, emrB, emrC	smeU1, smeV, smeW, smeU2, smeX	smeG, smeH	smeM, smeN	smeA, smeB, smeC	aph(6), aph(3')-IIc, aac(6')-Iz	--	mcr-5-like	mcr-8-like	--	qnrE	--	arr	--	--	arsN2	copA, copB, copL	--
149497	149497_long_r10	SAMN49748374	Stenotrophomonas maltophilia (Sm6)	Respiratory	Sputum	Yes	Samara (219)	Samara	Female	6	2020-01-22T21:00:00.000Z	4	WT	2	1	WT	0.5	WT	0.5	WT	0.125	WT	blaL1	blaL2	--	--	smeD, smeE, smeF	smeY, smeZ	smeI, smeJ, smeK	smeO, smeP	emrA, emrB, emrC	smeU1, smeV, smeW, smeU2, smeX	smeG, smeH	smeM, smeN	smeA, smeB, smeC	aph(6), aph(3')-IIc, aac(6')-Iz	--	mcr-5-like	mcr-8-like	--	qnrE	--	arr	--	--	arsN2	copA, copB, copL	--
149498	149498_long_r10	SAMN49748375	Stenotrophomonas maltophilia (Sm6)	Respiratory	Sputum	Yes	Samara (219)	Samara	Female	10	2020-01-24T21:00:00.000Z	0.03	WT	0.5	2	WT	1	WT	0.03	WT	2	WT	blaL1	blaL2	--	--	smeD, smeE, smeF	smeY, smeZ	smeI, smeJ, smeK	smeO, smeP	emrA, emrB, emrC	smeU1, smeV, smeW, smeU2, smeX	smeG, smeH	smeM, smeN	smeA, smeB, smeC	aph(6), aph(3')-IIc, aac(6')-Iz	--	mcr-5-like	mcr-8-like	--	qnrB	--	arr	--	--	--	--	--
149499	149499_long_r10	SAMN49748376	Stenotrophomonas maltophilia (Sm6)	Respiratory	Sputum	Yes	Samara (219)	Samara	Male	14	2020-01-30T21:00:00.000Z	8	WT	0.125	8	NWT	1	WT	1	WT	64	NWT	blaL1	blaL2	--	--	smeD, smeE, smeF	smeY, smeZ	smeI, smeJ, smeK	smeO, smeP	emrA, emrB, emrC	smeU1, smeV, smeW, smeU2, smeX	smeG, smeH	smeM, smeN	smeA, smeB, smeC	aph(6), aph(3')-IIc, aac(6')-Iz	--	mcr-5-like	--	--	qnrE	--	arr	--	--	arsN2	copA, copB, copL	--
149500	149500_long_r10	SAMN49748377	Stenotrophomonas maltophilia (Sm6)	Respiratory	Sputum	Yes	Samara (219)	Samara	Male	29	2020-01-30T21:00:00.000Z	1	WT	0.25	8	NWT	1	WT	1	WT	16	NWT	blaL1	blaL2	--	--	smeD, smeE, smeF	smeY, smeZ	smeI, smeJ, smeK	smeO, smeP	emrA, emrB, emrC	smeU1, smeV, smeW, smeU2, smeX	smeG, smeH	smeM, smeN	smeA, smeB, smeC	aph(6), aph(3')-IIc	--	mcr-5-like	mcr-8-like	--	qnrE	--	arr	--	--	--	copA, copB, copL	--
149501	149501_long_r10	SAMN49748378	Stenotrophomonas maltophilia (Sm6)	Respiratory	Throat Swab	Yes	Samara (219)	Samara	Male	8	2020-01-31T21:00:00.000Z	4	WT	128	16	NWT	1	WT	0.5	WT	128	NWT	blaL1	blaL2	--	--	smeD, smeE, smeF	smeY, smeZ	smeI, smeJ, smeK	smeO, smeP	emrA, emrB, emrC	smeU1, smeV, smeW, smeU2, smeX	smeG, smeH	smeM, smeN	smeA, smeB, smeC	aph(6), aph(3')-IIc, aac(6')-Iz	--	mcr-5-like	mcr-8-like	--	qnrE	--	arr	--	--	arsN2	--	merA, merP
149502	149502_long_r10	SAMN49748379	Stenotrophomonas maltophilia (Sm6)	Respiratory	Nasal lavage fluid	Yes	Samara (219)	Samara	Male	6	2020-02-03T21:00:00.000Z	0.125	WT	0.5	4	WT	1	WT	2	WT	0.5	WT	blaL1	blaL2	--	--	smeD, smeE, smeF	smeY, smeZ	smeI, smeJ, smeK	smeO, smeP	emrA, emrB, emrC	smeU1, smeV, smeW, smeU2, smeX	smeG, smeH	smeM, smeN	smeA, smeB, smeC	aph(6), aph(3')-IIc, aac(6')-Iz	--	mcr-5-like	mcr-8-like	--	qnrE	--	arr	--	--	--	--	--
149503	149503_long_r10	SAMN49748380	Stenotrophomonas maltophilia (Sm6)	Respiratory	Sputum	Yes	Samara (219)	Samara	Male	22	2020-02-04T21:00:00.000Z	4	WT	2	2	WT	0.5	WT	0.5	WT	0.5	WT	blaL1	blaL2	--	--	smeD, smeE, smeF	smeY, smeZ	smeI, smeJ, smeK	smeO, smeP	emrA, emrB, emrC	smeU1, smeV, smeW, smeU2, smeX	smeG, smeH	smeM, smeN	smeA, smeB, smeC	aph(6), aph(3')-IIc, aac(6')-Iz	--	mcr-5-like	mcr-8-like	--	qnrE	--	arr	--	--	arsN2	--	--
149504	149504_long_r10	SAMN49748381	Stenotrophomonas muris (Sm4a)	Respiratory	Sputum	Yes	Samara (219)	Samara	Female	11	2020-02-05T21:00:00.000Z	0.5	WT	32	2	WT	0.25	WT	1	WT	1	WT	blaL1	blaL2	--	--	smeD, smeE, smeF	smeY, smeZ	smeI, smeJ, smeK	smeO, smeP	emrA, emrB, emrC	smeU1, smeV, smeW, smeU2, smeX	smeG, smeH	smeM, smeN	smeA, smeB, smeC	aph(6), aph(3')-IIc	--	mcr-5-like	mcr-8-like	--	qnrD	--	arr	--	--	--	copA, copB, copL	--
149505	149505_long_r10	SAMN49748382	Stenotrophomonas maltophilia (Sm6)	Respiratory	Sputum	Yes	Samara (219)	Samara	Female	18	2020-02-06T21:00:00.000Z	0.5	WT	16	0.25	WT	0.5	WT	1	WT	0.25	WT	blaL1	blaL2	--	--	smeD, smeE, smeF	smeY, smeZ	smeI, smeJ, smeK	smeO, smeP	emrA, emrB, emrC	smeU1, smeV, smeW, smeU2, smeX	smeG, smeH	smeM, smeN	smeA, smeB, smeC	aph(6), aph(3')-IIc	--	mcr-5-like	mcr-8-like	--	qnrE	--	arr	--	--	--	copA, copB, copL	merA, merD, merE, merP, merR, merT	-, non-mobilizable, no
149506	149506_long_r10	SAMN49748383	Stenotrophomonas maltophilia (Sm6)	Respiratory	Throat Swab	Yes	Samara (219)	Samara	Male	18	2020-02-06T21:00:00.000Z	1	WT	2	1	WT	0.25	WT	0.25	WT	0.25	WT	blaL1	blaL2	--	--	smeD, smeE, smeF	smeY, smeZ	smeI, smeJ, smeK	smeO, smeP	emrA, emrB, emrC	smeU1, smeV, smeW, smeU2, smeX	smeG, smeH	smeM, smeN	smeA, smeB, smeC	aph(6), aph(3')-IIc, aac(6')-Iz	--	mcr-5-like	mcr-8-like	--	qnrE	--	arr	--	--	arsN2	--	--
149507	149507_long_r10	SAMN49748384	Stenotrophomonas maltophilia (Sm6)	Respiratory	Throat Swab	Yes	Samara (219)	Samara	Male	8	2020-02-07T21:00:00.000Z	1	WT	0.5	0.5	WT	0.25	WT	0.125	WT	0.5	WT	blaL1	blaL2	--	--	smeD, smeE, smeF	smeY, smeZ	smeI, smeJ, smeK	smeO, smeP	emrA, emrB, emrC	smeU1, smeV, smeW, smeU2, smeX	smeG, smeH	smeM, smeN	smeA, smeB, smeC	aph(6), aph(3')-IIc, aac(6')-Iz	--	mcr-5-like	mcr-8-like	--	qnrE	--	arr	--	--	arsN2	--	--
149508	149508_long_r10	SAMN49748385	Stenotrophomonas maltophilia (Sm6)	Respiratory	Sputum	Yes	Moscow (524)	Moscow	Female	17	2020-01-30T21:00:00.000Z	8	WT	256	4	WT	1	WT	1	WT	8	NWT	blaL1	blaL2	--	--	smeD, smeE, smeF	smeY, smeZ	smeI, smeJ, smeK	smeO, smeP	emrA, emrB, emrC	smeU1, smeV, smeW, smeU2, smeX	smeG, smeH	smeM, smeN	smeA, smeB, smeC	aph(6), aph(3')-IIc, aac(6')-Iz	--	mcr-5-like	mcr-8-like	--	qnrE	--	arr	--	--	arsN2	copA, copB, copL	--
149509	149509_long_r10	SAMN49748386	Stenotrophomonas maltophilia (Sm6)	Respiratory	Sputum	Yes	Moscow (524)	Moscow	Male	1	2020-01-30T21:00:00.000Z	0.5	WT	1	1	WT	0.25	WT	0.5	WT	1	WT	blaL1	blaL2	--	--	smeD, smeE, smeF	smeY, smeZ	smeI, smeJ, smeK	smeO, smeP	emrA, emrB, emrC	smeU1, smeV, smeW, smeU2, smeX	smeG, smeH	smeM, smeN	smeA, smeB, smeC	aph(6), aph(3')-IIc	--	mcr-5-like	mcr-8-like	--	qnrE	--	arr	--	--	arsN2	--	--
[truncated: 7 more columns]

## Sheet: S4_Species_by_Site
Species (Gröschel lineage)	No. (percent) of all isolates	Primary infection site, No. (percent) of isolates by species
		Blood stream	Bones and joints	CNS	Abdominal cavity	Respiratory tract	Skin and soft tissues	Urinary tract
S. maltophilia (Sm6)	168 (52.01%)	12 (7.14%)	1 (0.6%)	2 (1.19%)	16 (9.52%)	113 (67.26%)	9 (5.36%)	15 (8.93%)
S. muris (Sm4a)	36 (11.15%)	5 (13.89%)	3 (8.33%)		4 (11.11%)	17 (47.22%)	5 (13.89%)	2 (5.56%)
S. geniculata (Sm10)	20 (6.19%)				4 (20%)	11 (55%)	4 (20%)	1 (5%)
S. sepilia (Sm3)	16 (4.95%)				2 (12.5%)	12 (75%)	2 (12.5%)
S. forensis (Sm12)	14 (4.33%)	2 (14.29%)			3 (21.43%)	8 (57.14%)	1 (7.14%)
S. pavanii (Sm2)	14 (4.33%)	3 (21.43%)			2 (14.29%)	7 (50%)	1 (7.14%)	1 (7.14%)
(Sm9)	13 (4.02%)	4 (30.77%)			1 (7.69%)	7 (53.85%)		1 (7.69%)
S. africana (Sm7)	9 (2.79%)	2 (22.22%)	1 (11.11%)			5 (55.56%)		1 (11.11%)
S. hibiscicola (Sm5)	9 (2.79%)				1 (11.11%)	6 (66.67%)	2 (22.22%)
(Sm18)	8 (2.48%)	2 (25%)				6 (75%)
(Sm17)	4 (1.24%)					4 (100%)
(Sm8)	4 (1.24%)	2 (50%)			1 (25%)	1 (25%)
(Sgn4)	2 (0.62%)					2 (100%)
(Sm13)	2 (0.62%)				1 (50%)	1 (50%)
(Sm4b)	2 (0.62%)				1 (50%)	1 (50%)
S. riyadhensis (Sm15)	1 (0.31%)	1 (100%)
(Sm11)	1 (0.31%)							1 (100%)
All species	323 (100%)	33 (10.22%)	5 (1.55%)	2 (0.62%)	36 (11.15%)	201 (62.23%)	24 (7.43%)	22 (6.81%)

## Sheet: S5_blaL1_RDP_Output
Potential recombination events in blaL1 gene sequences detected using Recombination Detection Program (RDP) v.5.84
Recombination Event Number	Number In .RDP File	Breakpoint Positions						Recombinant Sequence(s)	Minor Parental Sequence(s)	Major Parental Sequence(s)	Detection Methods
		In Alignment		In Recombinant Sequence		Relative to Stenotrophomonas maltophilia (Sm6)|104331
		Begin	End	Begin	End	Begin	End				RDP	GENECONV	Bootscan	Maxchi	Chimaera	SiSscan	PhylPro	LARD	3Seq
1	2	496	116	493	113	496	116	^Stenotrophomonas sepilia (Sm3)|29898	Stenotrophomonas sepilia (Sm3)|61308	Stenotrophomonas (Sm4b)|109824	3.00053e-07	9.3571e-08	1.23091e-06	4.61174e-11	2.3585e-12	1.99738e-09	NS	NS	3.82934e-16
								Stenotrophomonas sepilia (Sm3)|26653	Stenotrophomonas sepilia (Sm3)|111686
								Stenotrophomonas sepilia (Sm3)|28956
2	4	106	508	106	508	106	508	^Stenotrophomonas sepilia (Sm3)|111686	Unknown (Stenotrophomonas (Sm18)|116085)	Stenotrophomonas muris (Sm4a)|95268	0.0012025	0.00101039	NS	5.72423e-08	4.16642e-08	1.74957e-13	NS	NS	4.98276e-07
								Stenotrophomonas sepilia (Sm3)|61308	Unknown(Stenotrophomonas (Sm18)|109526)	Stenotrophomonas muris (Sm4a)|106394
										Stenotrophomonas muris (Sm4a)|111327
										Stenotrophomonas muris (Sm4a)|114885
										Stenotrophomonas muris (Sm4a)|117415
										Stenotrophomonas muris (Sm4a)|118984
										Stenotrophomonas muris (Sm4a)|125442
										Stenotrophomonas muris (Sm4a)|3350
										Stenotrophomonas muris (Sm4a)|336
										Stenotrophomonas muris (Sm4a)|55650
										Stenotrophomonas muris (Sm4a)|77073
										Stenotrophomonas muris (Sm4a)|77931
										Stenotrophomonas muris (Sm4a)|82340
										Stenotrophomonas muris (Sm4a)|86904
3	5	808	64	802	58	808	64	Stenotrophomonas sepilia (Sm3)|7481	Stenotrophomonas muris (Sm4a)|95268	Stenotrophomonas maltophilia (Sm6)|94578	1.50873e-05	7.06783e-05	NS	7.92279e-07	1.25478e-06	1.77257e-06	NS	NS	3.90008e-10
									Stenotrophomonas africana (Sm7)|59832	Stenotrophomonas maltophilia (Sm6)|104331
									Stenotrophomonas africana (Sm7)|62809	Stenotrophomonas maltophilia (Sm6)|106536
									Stenotrophomonas africana (Sm7)|64490	Stenotrophomonas maltophilia (Sm6)|107515
									Stenotrophomonas africana (Sm7)|96309	Stenotrophomonas maltophilia (Sm6)|109383
										Stenotrophomonas maltophilia (Sm6)|112775
										Stenotrophomonas maltophilia (Sm6)|113337
										Stenotrophomonas maltophilia (Sm6)|114018
										Stenotrophomonas maltophilia (Sm6)|115756
										Stenotrophomonas maltophilia (Sm6)|119566
										Stenotrophomonas maltophilia (Sm6)|124475
										Stenotrophomonas maltophilia (Sm6)|181
										Stenotrophomonas maltophilia (Sm6)|27490
										Stenotrophomonas maltophilia (Sm6)|28690
										Stenotrophomonas maltophilia (Sm6)|28892
										Stenotrophomonas maltophilia (Sm6)|29412
										Stenotrophomonas maltophilia (Sm6)|29867
										Stenotrophomonas maltophilia (Sm6)|3305
										Stenotrophomonas maltophilia (Sm6)|4827
										Stenotrophomonas maltophilia (Sm6)|51997
										Stenotrophomonas maltophilia (Sm6)|54250
										Stenotrophomonas maltophilia (Sm6)|59205
										Stenotrophomonas maltophilia (Sm6)|60353
										Stenotrophomonas maltophilia (Sm6)|67188
										Stenotrophomonas maltophilia (Sm6)|68167
										Stenotrophomonas maltophilia (Sm6)|74580
										Stenotrophomonas maltophilia (Sm6)|75343
										Stenotrophomonas maltophilia (Sm6)|77839
										Stenotrophomonas maltophilia (Sm6)|80531
										Stenotrophomonas maltophilia (Sm6)|80884
										Stenotrophomonas maltophilia (Sm6)|87463
										Stenotrophomonas maltophilia (Sm6)|89628
										Stenotrophomonas maltophilia (Sm6)|90406
										Stenotrophomonas maltophilia (Sm6)|92237
										Stenotrophomonas maltophilia (Sm6)|95346
										Stenotrophomonas maltophilia (Sm6)|98421
4	7	94	615	94	615	94	615	^Stenotrophomonas geniculata (Sm10)|94573	Stenotrophomonas geniculata (Sm10)|2660	Stenotrophomonas geniculata (Sm10)|68639	NS	NS	NS	4.30792e-05	NS	3.62845e-07	NS	NS	0.00166812
5	11	88	590	88	590	88	590	^Stenotrophomonas forensis (Sm12)|49832	Stenotrophomonas forensis (Sm12)|120459	Unknown (Stenotrophomonas forensis (Sm12)|96821)	NS	NS	NS	0.000154005	NS	NS	NS	NS	0.00279831
6	12~	602	734*	602	734*	602	734*	^Stenotrophomonas riyadhensis (Sm15)|79140	Unknown (Stenotrophomonas (Sm9)|63632)	Stenotrophomonas (Sm9)|62841	0.00101907	0.0232487	0.043266	0.0136766	0.0431106	0.0387786	NS	NS	5.6062e-05
7	17	586*	834	583*	831	586*	834	^Stenotrophomonas hibiscicola (Sm5)|51167	Stenotrophomonas sepilia (Sm3)|111686	Stenotrophomonas pavanii (Sm2)|68302	0.0440592	NS	NS	0.000168626	0.00035001	NS	NS	NS	7.23311e-05
								Stenotrophomonas hibiscicola (Sm5)|51112		Stenotrophomonas pavanii (Sm2)|107107
										Stenotrophomonas pavanii (Sm2)|54389
Table key:
~ = It is possible that this apparent recombination signal could have been caused by an evolutionary
process other than recombination.
* = The actual breakpoint position is undetermined (it was most likely either overprinted by a subsequent
recombination event or off the edges of the analysed sequence fragments).
$ = This might not be breakpoint - it is likey the edge of a genome segment (possibly exchanged during reassortment)
^ = The recombinant sequence may have been misidentified (one of the identified parents might be the recombinant)
Minor Parent = Parent contributing the smaller fraction of sequence.
Major Parent = Parent contributing the larger fraction of sequence.
Unknown = Only one parent and a recombinant need be in the alignment for a recombination event to be detectable.
The sequence listed as unknown was used to infer the existance of a missing parental sequence.
NS = No significant P-value was recorded for this recombination event using the particular method in question.

## Sheet: S6_blaL2_RDP_Output
Potential recombination events in blaL2 gene sequences detected using Recombination Detection Program (RDP) v.5.84
Recombination Event Number	Number in .RDP File	Breakpoint Positions						Recombinant Sequence(s)	Minor Parental Sequence(s)	Major Parental Sequence(s)	Detection Methods
		In Alignment		In Recombinant Sequence		Relative to Stenotrophomonas maltophilia (Sm6)|104331
		Begin	End	Begin	End	Begin	End				RDP	GENECONV	Bootscan	Maxchi	Chimaera	SiSscan	PhylPro	LARD	3Seq
1	1	269	818	266	815	266	815	Stenotrophomonas africana (Sm7)|96309	Stenotrophomonas africana (Sm7)|59832	Stenotrophomonas maltophilia (Sm6)|74580	NS	0.00308788	0.0112421	3.53836e-08	2.24065e-05	1.10428e-12	NS	NS	3.16181e-06
									Stenotrophomonas africana (Sm7)|62809	Stenotrophomonas riyadhensis (Sm15)|79140
									Stenotrophomonas africana (Sm7)|64490
2	2	909	442	906	439	906	439	Stenotrophomonas hibiscicola (Sm5)|51112	Stenotrophomonas maltophilia (Sm6)|98421	Stenotrophomonas (Sm18)|109526	0.000318935	0.000980719	0.000354473	4.87408e-07	3.52083e-06	2.71295e-12	NS	NS	9.11346e-05
									Stenotrophomonas maltophilia (Sm6)|104331	Stenotrophomonas (Sm11)|107298
									Stenotrophomonas maltophilia (Sm6)|106536
									Stenotrophomonas maltophilia (Sm6)|107515
									Stenotrophomonas maltophilia (Sm6)|109383
									Stenotrophomonas maltophilia (Sm6)|112775
									Stenotrophomonas maltophilia (Sm6)|113337
									Stenotrophomonas maltophilia (Sm6)|114018
									Stenotrophomonas maltophilia (Sm6)|115756
									Stenotrophomonas maltophilia (Sm6)|119566
									Stenotrophomonas maltophilia (Sm6)|124475
									Stenotrophomonas maltophilia (Sm6)|181
									Stenotrophomonas maltophilia (Sm6)|27490
									Stenotrophomonas maltophilia (Sm6)|28690
									Stenotrophomonas maltophilia (Sm6)|28892
									Stenotrophomonas maltophilia (Sm6)|29412
									Stenotrophomonas maltophilia (Sm6)|29867
									Stenotrophomonas maltophilia (Sm6)|3305
									Stenotrophomonas maltophilia (Sm6)|4827
									Stenotrophomonas maltophilia (Sm6)|51997
									Stenotrophomonas maltophilia (Sm6)|54250
									Stenotrophomonas maltophilia (Sm6)|59205
									Stenotrophomonas maltophilia (Sm6)|60353
									Stenotrophomonas maltophilia (Sm6)|67188
									Stenotrophomonas maltophilia (Sm6)|68167
									Stenotrophomonas maltophilia (Sm6)|75343
									Stenotrophomonas maltophilia (Sm6)|77839
									Stenotrophomonas maltophilia (Sm6)|80531
									Stenotrophomonas maltophilia (Sm6)|80884
									Stenotrophomonas maltophilia (Sm6)|87463
									Stenotrophomonas maltophilia (Sm6)|89628
									Stenotrophomonas maltophilia (Sm6)|90406
									Stenotrophomonas maltophilia (Sm6)|92237
									Stenotrophomonas maltophilia (Sm6)|94578
									Stenotrophomonas maltophilia (Sm6)|95346
3	3	278	615	275	612	275	612	^Stenotrophomonas sepilia (Sm3)|7481	Stenotrophomonas muris (Sm4a)|55650	Stenotrophomonas sepilia (Sm3)|28956	0.00479054	NS	0.0293544	2.13342e-07	1.78307e-06	NS	NS	NS	4.91884e-07
									Stenotrophomonas maltophilia (Sm6)|104331	Stenotrophomonas sepilia (Sm3)|26653
									Stenotrophomonas maltophilia (Sm6)|106536	Stenotrophomonas sepilia (Sm3)|29898
									Stenotrophomonas maltophilia (Sm6)|107515
									Stenotrophomonas maltophilia (Sm6)|109383
									Stenotrophomonas maltophilia (Sm6)|112775
									Stenotrophomonas maltophilia (Sm6)|113337
									Stenotrophomonas maltophilia (Sm6)|114018
									Stenotrophomonas maltophilia (Sm6)|115756
									Stenotrophomonas maltophilia (Sm6)|119566
									Stenotrophomonas maltophilia (Sm6)|124475
									Stenotrophomonas maltophilia (Sm6)|181
									Stenotrophomonas maltophilia (Sm6)|27490
									Stenotrophomonas maltophilia (Sm6)|28690
									Stenotrophomonas maltophilia (Sm6)|28892
									Stenotrophomonas maltophilia (Sm6)|29412
									Stenotrophomonas maltophilia (Sm6)|29867
									Stenotrophomonas maltophilia (Sm6)|3305
									Stenotrophomonas maltophilia (Sm6)|4827
									Stenotrophomonas hibiscicola (Sm5)|51167
									Stenotrophomonas maltophilia (Sm6)|51997
									Stenotrophomonas maltophilia (Sm6)|54250
									Stenotrophomonas maltophilia (Sm6)|59205
									Stenotrophomonas maltophilia (Sm6)|60353
									Stenotrophomonas maltophilia (Sm6)|67188
									Stenotrophomonas maltophilia (Sm6)|68167
									Stenotrophomonas maltophilia (Sm6)|75343
									Stenotrophomonas maltophilia (Sm6)|77839
									Stenotrophomonas maltophilia (Sm6)|80531
									Stenotrophomonas maltophilia (Sm6)|80884
									Stenotrophomonas maltophilia (Sm6)|87463
									Stenotrophomonas maltophilia (Sm6)|89628
									Stenotrophomonas maltophilia (Sm6)|90406
									Stenotrophomonas maltophilia (Sm6)|92237
									Stenotrophomonas maltophilia (Sm6)|94578
									Stenotrophomonas maltophilia (Sm6)|95346
									Stenotrophomonas maltophilia (Sm6)|98421
4	4	64	173	64	173	64	173	Stenotrophomonas geniculata (Sm10)|68639	Stenotrophomonas maltophilia (Sm6)|95346	Stenotrophomonas (Sm18)|116085	NS	NS	NS	2.5043e-05	0.00125762	NS	NS	NS	0.0159878
								Stenotrophomonas geniculata (Sm10)|2660	Stenotrophomonas maltophilia (Sm6)|104331	Stenotrophomonas (Sm18)|109526
								Stenotrophomonas geniculata (Sm10)|3265	Stenotrophomonas maltophilia (Sm6)|106536
								Stenotrophomonas geniculata (Sm10)|86415	Stenotrophomonas maltophilia (Sm6)|107515
								Stenotrophomonas geniculata (Sm10)|94573	Stenotrophomonas maltophilia (Sm6)|109383
									Stenotrophomonas maltophilia (Sm6)|112775
									Stenotrophomonas maltophilia (Sm6)|113337
									Stenotrophomonas maltophilia (Sm6)|114018
									Stenotrophomonas maltophilia (Sm6)|115756
									Stenotrophomonas maltophilia (Sm6)|119566
									Stenotrophomonas maltophilia (Sm6)|124475
									Stenotrophomonas maltophilia (Sm6)|181
									Stenotrophomonas maltophilia (Sm6)|27490
									Stenotrophomonas maltophilia (Sm6)|28690
									Stenotrophomonas maltophilia (Sm6)|28892
									Stenotrophomonas maltophilia (Sm6)|29412
									Stenotrophomonas maltophilia (Sm6)|29867
									Stenotrophomonas maltophilia (Sm6)|3305
									Stenotrophomonas maltophilia (Sm6)|4827
									Stenotrophomonas maltophilia (Sm6)|51997
									Stenotrophomonas maltophilia (Sm6)|54250
									Stenotrophomonas maltophilia (Sm6)|59205
									Stenotrophomonas maltophilia (Sm6)|60353
									Stenotrophomonas maltophilia (Sm6)|67188
									Stenotrophomonas maltophilia (Sm6)|68167
									Stenotrophomonas maltophilia (Sm6)|75343
									Stenotrophomonas maltophilia (Sm6)|77839
									Stenotrophomonas maltophilia (Sm6)|80531
									Stenotrophomonas maltophilia (Sm6)|80884
									Stenotrophomonas maltophilia (Sm6)|87463
									Stenotrophomonas maltophilia (Sm6)|89628
									Stenotrophomonas maltophilia (Sm6)|90406
									Stenotrophomonas maltophilia (Sm6)|92237
									Stenotrophomonas maltophilia (Sm6)|98421
5	5	88	442	88	439	88	439	^Stenotrophomonas (Sm13)|521	Stenotrophomonas (Sm18)|116085	Unknown (Stenotrophomonas (Sm18)|89682)	NS	NS	NS	2.90301e-05	0.00045567	NS	NS	NS	0.00860679
6	6	780	904	777	901	777	901	Stenotrophomonas (Sm9)|62841	Stenotrophomonas forensis (Sm12)|125580	Stenotrophomonas maltophilia (Sm6)|74580	3.78076e-05	0.00162854	0.00470852	0.000155372	4.42099e-05	1.69299e-05	NS	NS	1.98959e-05
								Stenotrophomonas (Sm9)|28608	Stenotrophomonas maltophilia (Sm6)|104331
									Stenotrophomonas maltophilia (Sm6)|106536
									Stenotrophomonas maltophilia (Sm6)|107515
									Stenotrophomonas maltophilia (Sm6)|109383
									Stenotrophomonas maltophilia (Sm6)|112775
									Stenotrophomonas maltophilia (Sm6)|113337
									Stenotrophomonas maltophilia (Sm6)|114018
									Stenotrophomonas maltophilia (Sm6)|115756
									Stenotrophomonas maltophilia (Sm6)|119566
									Stenotrophomonas maltophilia (Sm6)|124475
									Stenotrophomonas maltophilia (Sm6)|181
									Stenotrophomonas maltophilia (Sm6)|27490
									Stenotrophomonas maltophilia (Sm6)|28690
									Stenotrophomonas maltophilia (Sm6)|28892
									Stenotrophomonas maltophilia (Sm6)|29412
									Stenotrophomonas maltophilia (Sm6)|29867
									Stenotrophomonas maltophilia (Sm6)|3305
									Stenotrophomonas maltophilia (Sm6)|4827
									Stenotrophomonas hibiscicola (Sm5)|51167
									Stenotrophomonas maltophilia (Sm6)|51997
									Stenotrophomonas maltophilia (Sm6)|54250
									Stenotrophomonas maltophilia (Sm6)|59205
									Stenotrophomonas maltophilia (Sm6)|60353
									Stenotrophomonas maltophilia (Sm6)|67188
									Stenotrophomonas maltophilia (Sm6)|68167
									Stenotrophomonas maltophilia (Sm6)|75343
									Stenotrophomonas maltophilia (Sm6)|77839
									Stenotrophomonas maltophilia (Sm6)|80531
									Stenotrophomonas maltophilia (Sm6)|80884
									Stenotrophomonas maltophilia (Sm6)|87463
									Stenotrophomonas maltophilia (Sm6)|89628
									Stenotrophomonas maltophilia (Sm6)|90406
									Stenotrophomonas maltophilia (Sm6)|92237
									Stenotrophomonas maltophilia (Sm6)|94578
									Stenotrophomonas maltophilia (Sm6)|95346
									Stenotrophomonas maltophilia (Sm6)|98421
7	7	782	909	779	906	779	906	^Stenotrophomonas (Sm9)|63632	Unknown (Stenotrophomonas (Sm11)|107298)	Stenotrophomonas maltophilia (Sm6)|74580	0.000121478	0.00634704	0.0129447	0.0088	0.000644941	3.22173e-05	NS	NS	0.000256039
									Unknown(Stenotrophomonas maltophilia (Sm6)|104331)
									Unknown(Stenotrophomonas maltophilia (Sm6)|106536)
									Unknown(Stenotrophomonas maltophilia (Sm6)|107515)
									Unknown(Stenotrophomonas maltophilia (Sm6)|109383)
									Unknown(Stenotrophomonas maltophilia (Sm6)|112775)
									Unknown(Stenotrophomonas maltophilia (Sm6)|113337)
									Unknown(Stenotrophomonas maltophilia (Sm6)|114018)
									Unknown(Stenotrophomonas maltophilia (Sm6)|115756)
									Unknown(Stenotrophomonas maltophilia (Sm6)|119566)
									Unknown(Stenotrophomonas maltophilia (Sm6)|124475)
									Unknown(Stenotrophomonas maltophilia (Sm6)|181)
									Unknown(Stenotrophomonas maltophilia (Sm6)|27490)
									Unknown(Stenotrophomonas maltophilia (Sm6)|28690)
									Unknown(Stenotrophomonas maltophilia (Sm6)|28892)
									Unknown(Stenotrophomonas maltophilia (Sm6)|29412)
									Unknown(Stenotrophomonas maltophilia (Sm6)|29867)
									Unknown(Stenotrophomonas maltophilia (Sm6)|3305)
									Unknown(Stenotrophomonas maltophilia (Sm6)|4827)
									Unknown(Stenotrophomonas hibiscicola (Sm5)|51167)
									Unknown(Stenotrophomonas maltophilia (Sm6)|51997)
									Unknown(Stenotrophomonas maltophilia (Sm6)|54250)
									Unknown(Stenotrophomonas maltophilia (Sm6)|59205)
									Unknown(Stenotrophomonas maltophilia (Sm6)|60353)
									Unknown(Stenotrophomonas maltophilia (Sm6)|67188)
									Unknown(Stenotrophomonas maltophilia (Sm6)|68167)
									Unknown(Stenotrophomonas maltophilia (Sm6)|75343)
									Unknown(Stenotrophomonas maltophilia (Sm6)|77839)
									Unknown(Stenotrophomonas maltophilia (Sm6)|80531)
									Unknown(Stenotrophomonas maltophilia (Sm6)|80884)
									Unknown(Stenotrophomonas maltophilia (Sm6)|87463)
									Unknown(Stenotrophomonas maltophilia (Sm6)|89628)
									Unknown(Stenotrophomonas maltophilia (Sm6)|90406)
									Unknown(Stenotrophomonas maltophilia (Sm6)|92237)
									Unknown(Stenotrophomonas maltophilia (Sm6)|94578)
									Unknown(Stenotrophomonas maltophilia (Sm6)|95346)
									Unknown(Stenotrophomonas maltophilia (Sm6)|98421)
8	13~	287	499	284	496	284	496	Stenotrophomonas hibiscicola (Sm5)|51167	Stenotrophomonas muris (Sm4a)|55650	Stenotrophomonas maltophilia (Sm6)|95346	NS	NS	NS	0.0358167	0.0451659	4.7032e-08	NS	NS	NS
									Stenotrophomonas muris (Sm4a)|3350	Stenotrophomonas maltophilia (Sm6)|106536
										Stenotrophomonas maltophilia (Sm6)|107515
										Stenotrophomonas maltophilia (Sm6)|113337
										Stenotrophomonas maltophilia (Sm6)|114018
										Stenotrophomonas maltophilia (Sm6)|181
										Stenotrophomonas maltophilia (Sm6)|27490
										Stenotrophomonas maltophilia (Sm6)|29412
										Stenotrophomonas maltophilia (Sm6)|75343
										Stenotrophomonas maltophilia (Sm6)|77839
										Stenotrophomonas maltophilia (Sm6)|80531
Table key:
~ = It is possible that this apparent recombination signal could have been caused by an evolutionary
process other than recombination.
* = The actual breakpoint position is undetermined (it was most likely either overprinted by a subsequent
recombination event or off the edges of the analysed sequence fragments).
$ = This might not be breakpoint - it is likey the edge of a genome segment (possibly exchanged during reassortment)
^ = The recombinant sequence may have been misidentified (one of the identified parents might be the recombinant)
Minor Parent = Parent contributing the smaller fraction of sequence.
Major Parent = Parent contributing the larger fraction of sequence.
Unknown = Only one parent and a recombinant need be in the alignment for a recombination event to be detectable.
The sequence listed as unknown was used to infer the existance of a missing parental sequence.
NS = No significant P-value was recorded for this recombination event using the particular method in question.

## Sheet: S7_Virulence_Factors
virulence factor	max identity	min identity	median identity	% genomes
VFG001381(gb|YP_177728) (icl) Isocitrate lyase Icl (isocitrase) (isocitratase) [Isocitrate lyase (VF0253) - Others (VFC0346)] [Mycobacterium tuberculosis H37Rv]	75.08	73.19	74.35	100
VFG001224(gb|NP_249087) (pilU) twitching motility protein PilU [Type IV pili (VF0082) - Adherence (VFC0001)] [Pseudomonas aeruginosa PAO1]	78	70.4	71.65	100
VFG000133(gb|NP_252241) (algA) phosphomannose isomerase / guanosine 5'-diphospho-D-mannose pyrophosphorylase [Alginate (VF0091) - Biofilm (VFC0271)] [Pseudomonas aeruginosa PAO1]	70.6	66.76	68.87	100
VFG046465(gb|WP_003028672) (tufA) elongation factor Tu [EF-Tu (VF0460) - Adherence (VFC0001)] [Francisella tularensis subsp. tularensis SCHU S4]	68.48	67.22	67.73	100
VFG038840(gb|WP_005300916) (flmH) short chain dehydrogenase/reductase family oxidoreductase [Polar flagella (VF0473) - Motility (VFC0204)] [Aeromonas hydrophila ML09-119]	73.37	68.76	70.1	100
VFG011430(gb|WP_002963616) (acpXL) acyl carrier protein [LPS (VF0367) - Immune modulation (VFC0258)] [Brucella melitensis bv. 1 str. 16M]	74.07	73.02	74.07	100
VFG013948(gb|NP_251650) (pilZ) type 4 fimbrial biogenesis protein PilZ [Type IV pili (VF0082) - Adherence (VFC0001)] [Pseudomonas aeruginosa PAO1]	73.57	70.87	72.97	100
VFG014707(gb|NP_250151) (motC) flagellar motor protein [Flagella (VF0273) - Motility (VFC0204)] [Pseudomonas aeruginosa PAO1]	71.26	68.38	69.31	100
VFG002530(gb|WP_004199265) (cheW) chemotaxis protein CheW [Flagella (VF0430) - Motility (VFC0204)] [Burkholderia pseudomallei K96243]	76.19	72.68	74.94	100
VFG002526(gb|WP_004198645) (cheB) chemotaxis-specific methylesterase [Flagella (VF0430) - Motility (VFC0204)] [Burkholderia pseudomallei K96243]	68.1	65.79	66.91	100
VFG001242(gb|NP_249775) (flgI) flagellar P-ring protein precursor FlgI [Flagella (VF0273) - Motility (VFC0204)] [Pseudomonas aeruginosa PAO1]	71.96	69.54	70.53	100
VFG001214(gb|NP_253237) (pilR) two-component response regulator PilR [Type IV pili (VF0082) - Adherence (VFC0001)] [Pseudomonas aeruginosa PAO1]	74.63	70.42	71.34	100
VFG001222(gb|NP_253731) (pilM) type IV pilus inner membrane platform protein PilM [Type IV pili (VF0082) - Adherence (VFC0001)] [Pseudomonas aeruginosa PAO1]	70.61	67.87	69.29	100
VFG043012(gb|NP_250147) (cheY) chemotaxis protein CheY [Flagella (VF0273) - Motility (VFC0204)] [Pseudomonas aeruginosa PAO1]	78.65	75.84	76.69	100
VFG001259(gb|NP_250137) (fliP) flagellar biosynthetic protein FliP [Flagella (VF0273) - Motility (VFC0204)] [Pseudomonas aeruginosa PAO1]	73.32	67.88	72.17	100
VFG001263(gb|NP_250143) (flhA) flagellar biosynthesis protein FlhA [Flagella (VF0273) - Motility (VFC0204)] [Pseudomonas aeruginosa PAO1]	73.39	70.79	71.83	100
VFG001252(gb|NP_249793) (fliG) flagellar motor switch protein G [Flagella (VF0273) - Motility (VFC0204)] [Pseudomonas aeruginosa PAO1]	70.06	68.3	69.23	100
VFG001256(gb|NP_250134) (fliM) flagellar motor switch protein FliM [Flagella (VF0273) - Motility (VFC0204)] [Pseudomonas aeruginosa PAO1]	75.74	74.02	74.83	100
VFG049144(gb|WP_002892069) (acrB) acriflavine resistance protein B [AcrAB (VF0568) - Antimicrobial activity/Competitive advantage (VFC0325)] [Klebsiella pneumoniae subsp. pneumoniae NTUH-K2044]	69.41	68.01	68.83	100
VFG000141(gb|NP_253675) (waaA) lipopolysaccharide core biosynthesis protein WaaP [LPS (VF0085) - Immune modulation (VFC0258)] [Pseudomonas aeruginosa PAO1]	67.78	65.59	66.19	100
VFG000114(gb|NP_253218) (xcpA/pilD) type 4 prepilin peptidase PilD [Type IV pili (VF0082) - Adherence (VFC0001)] [Pseudomonas aeruginosa PAO1]	69.09	67.32	68.52	100
VFG001855(gb|WP_197535493) (htpB) Hsp60 60K heat shock protein HtpB [Hsp60 (VF0159) - Adherence (VFC0001)] [Legionella pneumophila subsp. pneumophila str. Philadelphia 1]	65.29	64.13	64.71	100
VFG001225(gb|NP_249099) (pilG) twitching motility protein PilG [Type IV pili (VF0082) - Adherence (VFC0001)] [Pseudomonas aeruginosa PAO1]	81.01	78.64	79.53	99.6923
VFG001240(gb|NP_249773) (flgG) flagellar basal-body rod protein FlgG [Flagella (VF0273) - Motility (VFC0204)] [Pseudomonas aeruginosa PAO1]	71.22	68	69.86	99.6923
VFG048808(gb|WP_004899416) (rfbK1) O9 family phosphomannomutase RfbK1 [Capsule (VF0560) - Immune modulation (VFC0258)] [Klebsiella pneumoniae subsp. pneumoniae NTUH-K2044]	70.99	65.88	67.74	95.0769
VFG037028(gb|WP_002218620) (katA) catalase [KatA (VF0454) - Stress survival (VFC0282)] [Neisseria meningitidis MC58]	76.63	75.34	75.99	94.7692
VFG038845(gb|WP_016351249) (nueA) NeuA protein [Polar flagella (VF0473) - Motility (VFC0204)] [Aeromonas hydrophila ML09-119]	68.92	66.62	67.47	90.1538
VFG001223(gb|NP_249086) (pilT) twitching motility protein PilT [Type IV pili (VF0082) - Adherence (VFC0001)] [Pseudomonas aeruginosa PAO1]	80.97	79.1	79.59	89.8462
VFG038691(gb|WP_010634619) (flhG) CobQ/CobB/MinD/ParA family protein [Polar flagella (VF0473) - Motility (VFC0204)] [Aeromonas hydrophila ML09-119]	71.5	69.5	71.03	79.0769
VFG038436(gb|WP_016352169) (tapC) type IV fimbrial assembly protein PilC-like [Tap type IV pili (VF0475) - Adherence (VFC0001)] [Aeromonas hydrophila ML09-119]	66.71	64.36	65.27	78.7692
VFG000180(gb|NP_251791) (xcpT) general secretion pathway protein G [Xcp secretion system (VF0084) - Effector delivery system (VFC0086)] [Pseudomonas aeruginosa PAO1]	71.18	67.82	69.31	75.3846
VFG001814(gb|NP_215678) (narH) nitrate reductase subunit beta [Nitrate reductase (VF0302) - Nutritional/Metabolic factor (VFC0272)] [Mycobacterium tuberculosis H37Rv]	71.94	69	71.75	55.3846
VFG043018(gb|NP_252039) (PA3349) chemotaxis protein [Flagella (VF0273) - Motility (VFC0204)] [Pseudomonas aeruginosa PAO1]	67.07	64.98	65.55	42.1538
VFG002528(gb|WP_004525698) (cheR) chemotaxis protein methyltransferase [Flagella (VF0430) - Motility (VFC0204)] [Burkholderia pseudomallei K96243]	68.94	66.27	67.71	41.5385
VFG014694(gb|NP_253641) (motA) flagellar motor protein [Flagella (VF0273) - Motility (VFC0204)] [Pseudomonas aeruginosa PAO1]	69.08	67.17	68.1	36.9231
VFG002519(gb|WP_004198636) (fliA) flagellar biosynthesis sigma factor [Flagella (VF0430) - Motility (VFC0204)] [Burkholderia pseudomallei K96243]	67.85	66.31	67.54	30.1538
VFG001269(gb|WP_010929996) (cyaB) cyclolysin secretion ATP-binding protein [Cya (VF0028) - Exotoxin (VFC0235)] [Bordetella pertussis Tohama I]	71.03	66.95	69.29	26.7692
VFG001254(gb|NP_249795) (fliI) flagellum-specific ATP synthase FliI [Flagella (VF0273) - Motility (VFC0204)] [Pseudomonas aeruginosa PAO1]	74.62	71.66	72.95	22.1538
VFG015512(gb|NP_252902) (phzD1) phenazine biosynthesis protein PhzD isochorismatase [Pyocyanin (VF0100) - Nutritional/Metabolic factor (VFC0272)] [Pseudomonas aeruginosa PAO1]	69.17	66.61	67.27	19.0769
VFG048797(gb|WP_004175261) (ugd) UDP-glucose 6-dehydrogenase [Capsule (VF0560) - Immune modulation (VFC0258)] [Klebsiella pneumoniae subsp. pneumoniae NTUH-K2044]	72.09	67.82	69.54	16
VFG001226(gb|NP_249100) (pilH) twitching motility protein PilH [Type IV pili (VF0082) - Adherence (VFC0001)] [Pseudomonas aeruginosa PAO1]	71.16	69.06	70	14.1538
VFG000121(gb|NP_249453) (algU) alginate biosynthesis protein AlgZ/FimS [Alginate (VF0091) - Biofilm (VFC0271)] [Pseudomonas aeruginosa PAO1]	67.55	65.57	66.83	13.5385
VFG014984(gb|NP_253136) (algW) AlgW protein [Alginate (VF0091) - Biofilm (VFC0271)] [Pseudomonas aeruginosa PAO1]	66.01	65.04	65.28	12
VFG038464(gb|WP_011707389) (tapT) twitching ATPase [Tap type IV pili (VF0475) - Adherence (VFC0001)] [Aeromonas hydrophila ML09-119]	75.47	74.09	74.82	10.1538
VFG000168(gb|NP_252918) (pchD) pyochelin biosynthesis protein PchD [Pyochelin (VF0095) - Nutritional/Metabolic factor (VFC0272)] [Pseudomonas aeruginosa PAO1]	68.8	66.48	67.51	8.92308
VFG000113 (pilC) still frameshift type 4 fimbrial biogenesis protein PilC [Type IV pili (VF0082) - Adherence (VFC0001)] [Pseudomonas aeruginosa PAO1]	66.23	64.26	65.31	8.61538
VFG001265(gb|NP_250145) (fleN) flagellar synthesis regulator FleN [Flagella (VF0273) - Motility (VFC0204)] [Pseudomonas aeruginosa PAO1]	71.25	69.71	70.74	7.07692
VFG001396(gb|NP_216424) (katG) catalase-peroxidase [KatG (VF0303) - Stress survival (VFC0282)] [Mycobacterium tuberculosis H37Rv]	69.13	68	68.98	5.23077
VFG041038(gb|NP_251056) (tssC) type VI secretion system contractile sheath large subunit [HSI-3 (VF0944) - Effector delivery system (VFC0086)] [Pseudomonas aeruginosa PAO1]	73.31	71.31	72.19	4.92308
VFG038277(gb|WP_016349336) (exeE) general secretory pathway protein E [Exe T2SS (VF0478) - Effector delivery system (VFC0086)] [Aeromonas hydrophila ML09-119]	68.53	67.27	67.51	4.30769
VFG014681(gb|NP_253640) (motB) flagellar motor protein [Flagella (VF0273) - Motility (VFC0204)] [Pseudomonas aeruginosa PAO1]	67.33	66.5	67.04	4
VFG000036(gb|WP_010929614) (bplC) lipopolysaccharide biosynthesis protein [LPS (VF0033) - Immune modulation (VFC0258)] [Bordetella pertussis Tohama I]	77.6	77.6	77.6	2.46154
VFG014099(gb|NP_251849) (wbpA) UDP-N-acetyl-d-glucosamine 6-dehydrogenase [LPS (VF0085) - Immune modulation (VFC0258)] [Pseudomonas aeruginosa PAO1]	71.87	71.57	71.57	2.46154
VFG000038(gb|WP_003807115) (bplA) probable oxidoreductase [LPS (VF0033) - Immune modulation (VFC0258)] [Bordetella pertussis Tohama I]	75.17	74.66	75.12	2.46154
VFG000037(gb|WP_003807114) (bplB) probable acetyltransferase [LPS (VF0033) - Immune modulation (VFC0258)] [Bordetella pertussis Tohama I]	76.68	76.68	76.68	2.46154
VFG011414(gb|WP_002964262) (kdsA) 2-dehydro-3-deoxyphosphooctonate aldolase [LPS (VF0367) - Immune modulation (VFC0258)] [Brucella melitensis bv. 1 str. 16M]	65.55	64.22	65.12	2.15385
VFG002499(gb|WP_004197164) (fliI) flagellum-specific ATP synthase FliI [Flagella (VF0430) - Motility (VFC0204)] [Burkholderia pseudomallei K96243]	73.71	72.55	73.52	1.53846
VFG048885(gb|WP_014907227) (gmd) GDP-mannose 46-dehydratase [Capsule (VF0560) - Immune modulation (VFC0258)] [Klebsiella pneumoniae subsp. pneumoniae NTUH-K2044]	70.05	69.83	69.96	1.23077
VFG049133(gb|WP_004177236) (acrA) acriflavine resistance protein A [AcrAB (VF0568) - Antimicrobial activity/Competitive advantage (VFC0325)] [Klebsiella pneumoniae subsp. pneumoniae NTUH-K2044]	64.04	64.04	64.04	0.923077
VFG002534(gb|WP_004198197) (motA) flagellar motor protein MotA [Flagella (VF0430) - Motility (VFC0204)] [Burkholderia pseudomallei K96243]	67.3	66.98	67.14	0.615385
VFG002074(gb|NP_248778) (hsiG1/tssF) type VI secretion system hcp secretion island protein HsiG1 [HSI-1 (VF0334) - Effector delivery system (VFC0086)] [Pseudomonas aeruginosa PAO1]	69.03	67.75	68.39	0.615385
VFG002076(gb|NP_248780) (clpV1) type VI secretion system AAA+ family ATPase [HSI-1 (VF0334) - Effector delivery system (VFC0086)] [Pseudomonas aeruginosa PAO1]	76.4	76.38	76.39	0.615385
VFG002069(gb|NP_248773) (hsiB1/vipA/tssB) type VI secretion system tubule-forming protein VipA [HSI-1 (VF0334) - Effector delivery system (VFC0086)] [Pseudomonas aeruginosa PAO1]	80.5	79.25	79.875	0.615385
VFG002070(gb|NP_248774) (hsiC1/vipB/tssC) type VI secretion system tubule-forming protein VipB [HSI-1 (VF0334) - Effector delivery system (VFC0086)] [Pseudomonas aeruginosa PAO1]	77.34	77.31	77.325	0.615385
VFG000164(gb|NP_252911) (fptA) Fe(III)-pyochelin receptor precursor [Pyochelin (VF0095) - Nutritional/Metabolic factor (VFC0272)] [Pseudomonas aeruginosa PAO1]	67.57	67.44	67.505	0.615385
VFG002513(gb|WP_004197257) (flgG) flagellar basal body rod protein FlgG [Flagella (VF0430) - Motility (VFC0204)] [Burkholderia pseudomallei K96243]	68.97	68.97	68.97	0.307692
VFG002093(gb|WP_000108140) (vipB/mglB) type VI secretion system tubule-forming protein VipB [VAS T6SS (VF0335) - Effector delivery system (VFC0086)] [Vibrio cholerae O1 biovar El Tor str. N16961]	68.12	68.12	68.12	0.307692
VFG038365(gb|WP_011705044) (hcp1) HcpA-like protein [T6SS (VF0480) - Effector delivery system (VFC0086)] [Aeromonas hydrophila subsp. hydrophila ATCC 7966]	75.49	75.49	75.49	0.307692
VFG002554(gb|WP_011205222) (gmhA) phosphoheptose isomerase [Capsule I (VF0436) - Immune modulation (VFC0258)] [Burkholderia pseudomallei K96243]	69.27	69.27	69.27	0.307692
VFG002218(gb|WP_005972055) (virB11) type IV secretion system protein ATPase VirB11 [VirB type IV secretion system (VF0365) - Effector delivery system (VFC0086)] [Brucella melitensis bv. 1 str. 16M]	73.4	73.4	73.4	0.307692
VFG002216(gb|WP_041594649) (virB9) type IV secretion system channel protein VirB9 [VirB type IV secretion system (VF0365) - Effector delivery system (VFC0086)] [Brucella melitensis bv. 1 str. 16M]	66.62	66.62	66.62	0.307692
VFG002211(gb|WP_004681223) (virB4) type IV secretion system protein ATPase VirB4 [VirB type IV secretion system (VF0365) - Effector delivery system (VFC0086)] [Brucella melitensis bv. 1 str. 16M]	68.8	68.8	68.8	0.307692
VFG048518(gb|WP_012737617) (fepA) outer membrane receptor FepA [Ent (VF0562) - Nutritional/Metabolic factor (VFC0272)] [Klebsiella pneumoniae subsp. pneumoniae NTUH-K2044]	65.07	65.07	65.07	0.307692
VFG002365(gb|WP_005167740) (gmd) GDP-mannose 46-dehydratase [O-antigen (VF0392) - Immune modulation (VFC0258)] [Yersinia enterocolitica subsp. enterocolitica 8081]	68.62	68.62	68.62	0.307692

## Sheet: S8_Plasmids_ARGs
Assembly ID	124162_long_r9	28690_hybrid	32257_long_r9	51967_long_r9
Species	S. maltophilia	S. maltophilia	S. maltophilia	S. pavanii
Plasmid contig length, bp	3251	19326	26578	61263
GC content	0.462319	0.643434	0.622583	0.643765
Plasmid score	0.9846	0.9937	0.995	0.9949
Plasmid community	community_2	community_10	community_2	community_11
Replicon type	-	rep_cluster_995	IncP	IncP
Relaxase type	-	MOBQ	MOBP	MOBP
mpf type	-	-	-	MPF_T
oriT type(s)	-	-	-	MOBP
Predicted mobility	non-mobilizable	mobilizable	mobilizable	conjugative
Predicted host range (overall rank)	-	phylum	multi-phyla	multi-phyla
Predicted host range (overall name)	-	Pseudomonadota	Actinomycetota, Pseudomonadota	Actinomycetota, Pseudomonadota
ARGs	aph(3')-VIa, aph(6)-Id, aph(3'')-Ib	sat2	aph(3'')-Ib, aph(3'')-Ib, aph(6)-Id, aph(6)-Id	cmx, ant(2'')-Ia, blaOXA-2, sul1

## Sheet: S9_Prophages
Sample_ID	N_prophages	Total_prophage_length_bp	Mean_prophage_length_bp	Median_prophage_length_bp	Max_prophage_length_bp	Mean_virus_score	Mean_hallmarks	Dominant_taxonomy
100618_long_r9	4	156965	39241.2	40396.5	56163	0.9595	12.25	Caudoviricetes
100956_long_r9	5	239130	47826	57679	65289	0.9516	13	Caudoviricetes
101353_long_r9	4	123138	30784.5	17951.5	71290	0.923	5	Caudoviricetes
101466_long_r9	2	56096	28048	28048	41328	0.9334	8.5	Caudoviricetes
101630_long_r9	5	150246	30049.2	35113	43959	0.956	9.6	Caudoviricetes
102755_long_r9	5	190524	38104.8	42617	43511	0.9694	12.8	Caudoviricetes
103356_long_r9	4	145134	36283.5	34205.5	56895	0.939	7.75	Caudoviricetes
104331_hybrid	4	83956	20989	16975	36770	0.916	8	Caudoviricetes
104759_long_r9	5	159434	31886.8	40512	46004	0.9588	8.6	Caudoviricetes
104851_long_r9	3	149074	49691.3	46933	82397	0.9244	12.67	Caudoviricetes
105027_long_r9	1	12843	12843	12843	12843	0.9431	3	Inoviridae
105130_long_r9	2	64847	32423.5	32423.5	45047	0.9644	11	Caudoviricetes
106389_long_r9	6	203565	33927.5	38609.5	47162	0.956	11.83	Caudoviricetes
106394_hybrid	4	151881	37970.2	29907.5	76612	0.9485	10.75	Caudoviricetes
106536_hybrid	3	101613	33871	37884	43959	0.9614	11.33	Caudoviricetes
106693_long_r9	4	91084	22771	17909	42754	0.9342	8.25	Caudoviricetes
106694_long_r9	4	91085	22771.2	17908.5	42756	0.9318	8.25	Caudoviricetes
106781_long_r9	7	231215	33030.7	38467	68072	0.9507	9.71	Caudoviricetes
106813_long_r9	5	195338	39067.6	42265	48538	0.9645	14.2	Caudoviricetes
107107_hybrid	2	81544	40772	40772	49702	0.9366	13	Caudoviricetes
107298_hybrid	4	133450	33362.5	37484.5	38678	0.9574	12.25	Caudoviricetes
107362_long_r9	6	203476	33912.7	40403.5	47813	0.9504	9.67	Caudoviricetes
107515_hybrid	2	60976	30488	30488	41201	0.959	9	Caudoviricetes
107544_long_r9	4	154894	38723.5	41221	44018	0.9604	14	Caudoviricetes
107623_long_r9	3	100958	33652.7	39071	39080	0.9447	13	Caudoviricetes
107723_long_r9	4	147082	36770.5	42021	43959	0.9611	11.25	Caudoviricetes
107855_long_r9	6	165667	27611.2	28162	47174	0.9188	9.17	Caudoviricetes
108544_long_r9	5	209672	41934.4	34991	67052	0.9485	14	Caudoviricetes
108710_long_r9	5	172044	34408.8	37088	59389	0.9548	9.6	Caudoviricetes
109081_long_r9	1	19323	19323	19323	19323	0.9305	4	Inoviridae
109259_long_r9	5	131145	26229	20023	40650	0.9441	9.6	Caudoviricetes
109331_long_r9	4	180654	45163.5	37649	85804	0.9546	13.75	Caudoviricetes
109383_hybrid	5	199236	39847.2	41534	67094	0.9634	10.4	Caudoviricetes
109432_long_r9	3	102206	34068.7	24128	58140	0.8881	6.67	Caudoviricetes
109526_hybrid	4	137544	34386	29712.5	63477	0.9001	10.75	Caudoviricetes
109693_long_r9	5	128896	25779.2	19749	47171	0.9081	8.2	Caudoviricetes
109824_hybrid	3	203513	67837.7	57524	107564	0.9671	21	Caudoviricetes
110483_long_r9	5	191773	38354.6	33300	85312	0.9494	14	Caudoviricetes
111021_long_r9	7	262624	37517.7	38643	56363	0.9435	10.71	Caudoviricetes
111327_hybrid	3	113910	37970	43959	49558	0.9693	12	Caudoviricetes
111686_hybrid	2	50207	25103.5	25103.5	40332	0.9534	10	Caudoviricetes
111714_long_r9	2	76818	38409	38409	57062	0.9412	9	Caudoviricetes
112478_long_r9	1	40810	40810	40810	40810	0.9432	7	Caudoviricetes
112521_long_r9	4	84269	21067.2	17132	36770	0.913	8.25	Caudoviricetes
112775_hybrid	5	166284	33256.8	40036	46350	0.9628	10.2	Caudoviricetes
113337_hybrid	4	139844	34961	34566.5	58177	0.9209	8.5	Caudoviricetes
113536_long_r9	2	77150	38575	38575	39753	0.9668	16	Caudoviricetes
113693_long_r9	7	244011	34858.7	36720	58013	0.9625	11.43	Caudoviricetes
113930_long_r9	6	182533	30422.2	33937.5	43962	0.9597	12.5	Caudoviricetes
113935_long_r9	6	182528	30421.3	33935.5	43959	0.9578	12.5	Caudoviricetes
114018_hybrid	3	68486	22828.7	19982	38584	0.9449	9.33	Caudoviricetes
114288_long_r9	6	210718	35119.7	40617.5	54056	0.959	9	Caudoviricetes
114556_long_r9	4	108832	27208	24850	49456	0.9561	9.25	Caudoviricetes
114885_hybrid	4	143524	35881	38602	43504	0.9643	14.5	Caudoviricetes
114904_long_r9	3	108453	36151	43959	44719	0.9553	9.33	Caudoviricetes
115756_hybrid	2	118068	59034	59034	98181	0.9438	15.5	Caudoviricetes
115866_long_r9	7	265769	37967	42082	51405	0.9636	12.71	Caudoviricetes
116042_long_r9	5	177486	35497.2	38782	56363	0.9281	8.8	Caudoviricetes
116085_hybrid	3	90118	30039.3	29076	41247	0.9261	10.33	Caudoviricetes
116119_long_r9	2	33077	16538.5	16538.5	19785	0.8766	6.5	Caudoviricetes
116179_long_r9	4	137646	34411.5	30727.5	56363	0.9164	8.25	Caudoviricetes
116342_long_r9	5	161390	32278	36469	45197	0.9475	12.8	Caudoviricetes
116467_long_r9	5	152469	30493.8	19788	61228	0.922	6.4	Caudoviricetes
116616_long_r9	1	22571	22571	22571	22571	0.8469	4	Inoviridae
117415_hybrid	5	210950	42190	43307	58853	0.9656	13.4	Caudoviricetes
118647_long_r9	6	233099	38849.8	38716	59393	0.9617	15	Caudoviricetes
118984_hybrid	2	62711	31355.5	31355.5	40380	0.9599	9.5	Caudoviricetes
119566_hybrid	3	109782	36594	35590	42859	0.9617	15.33	Caudoviricetes
119865_long_r9	3	103189	34396.3	39503	43959	0.9577	11.33	Caudoviricetes
120293_long_r9	4	139081	34770.2	31878	59236	0.9069	7.5	Caudoviricetes
120459_hybrid	3	99932	33310.7	36714	43715	0.9609	12	Caudoviricetes
121040_long_r9	7	248997	35571	38688	68340	0.9235	9.71	Caudoviricetes
121897_hybrid	3	95476	31825.3	30566	43245	0.9482	10.33	Autographiviridae
121940_long_r9	1	19829	19829	19829	19829	0.9509	12	Caudoviricetes
121947_hybrid	2	94155	47077.5	47077.5	50336	0.9658	12.5	Caudoviricetes
122966_long_r9	3	58402	19467.3	20009	24530	0.9374	5.67	Caudoviricetes
123471_long_r9	5	193851	38770.2	42405	55681	0.9529	11.8	Caudoviricetes
123832_long_r9	5	155197	31039.4	37524	42743	0.9536	8.4	Caudoviricetes
124162_long_r9	5	128934	25786.8	19749	47171	0.9088	8.2	Caudoviricetes
124433_long_r9	1	22808	22808	22808	22808	0.941	11	Caudoviricetes
124467_long_r9	6	154462	25743.7	20623.5	48064	0.9161	8.33	Caudoviricetes
124475_hybrid	6	148791	24798.5	20015	48062	0.9108	7.83	Caudoviricetes
125041_long_r9	5	195159	39031.8	42243	47513	0.955	11.6	Caudoviricetes
125372_long_r9	6	216098	36016.3	41189.5	57425	0.9547	9	Caudoviricetes
125442_hybrid	4	161132	40283	43677	51600	0.9635	12.25	Caudoviricetes
125580_hybrid	4	146706	36676.5	41522	44086	0.9547	12.75	Caudoviricetes
125607_long_r9	8	308177	38522.1	42413.5	51234	0.9592	10.88	Caudoviricetes
125710_long_r9	8	308176	38522	42412.5	51236	0.9592	10.88	Caudoviricetes
125711_long_r9	3	73649	24549.7	19979	43750	0.9391	9	Caudoviricetes
126785_long_r9	3	77591	25863.7	20786	44685	0.9287	9.33	Caudoviricetes
128442_long_r9	5	176170	35234	40878	42480	0.9578	9.8	Caudoviricetes
1348_long_r9	2	63359	31679.5	31679.5	33715	0.8848	6	Caudoviricetes
1479_long_r9	1	11057	11057	11057	11057	0.9626	1	Caudoviricetes
149487_long_r10	1	20009	20009	20009	20009	0.941	11	Caudoviricetes
149489_long_r10	3	46478	15492.7	19775	20660	0.9309	5	Caudoviricetes
149490_long_r10	5	174163	34832.6	36077	55002	0.9623	7.6	Caudoviricetes
149491_long_r10	4	120387	30096.8	27560.5	46215	0.9452	10.5	Caudoviricetes
149492_long_r10	4	90071	22517.8	17848	38899	0.9318	9.25	Caudoviricetes
149493_long_r10	3	108456	36152	43689	44880	0.956	17	Caudoviricetes
149494_long_r10	5	125480	25096	19799	42974	0.9331	7.6	Caudoviricetes
149495_long_r10	2	61047	30523.5	30523.5	41247	0.9603	10.5	Caudoviricetes
149496_long_r10	5	192188	38437.6	43498	59389	0.9457	7.4	Caudoviricetes
149497_long_r10	5	132471	26494.2	24913	43498	0.9407	8.8	Caudoviricetes
149498_long_r10	5	134689	26937.8	20432	44573	0.9348	8.2	Caudoviricetes
149499_long_r10	4	105957	26489.2	24046.5	43498	0.9459	8.75	Caudoviricetes
149500_long_r10	5	191646	38329.2	37364	84327	0.9618	11.4	Caudoviricetes
149501_long_r10	6	270837	45139.5	38856	80133	0.9326	13.67	Caudoviricetes
149502_long_r10	7	334987	47855.3	47159	87783	0.9457	10.29	Caudoviricetes
149503_long_r10	5	184901	36980.2	22122	100166	0.9386	7.6	Caudoviricetes
149504_long_r10	3	75437	25145.7	21052	42731	0.9333	7.33	Caudoviricetes
149505_long_r10	5	138191	27638.2	20198	61229	0.9043	5.4	Caudoviricetes
149506_long_r10	6	194959	32493.2	30091	56363	0.9213	8	Caudoviricetes
149507_long_r10	5	178013	35602.6	34169	60293	0.9248	8.6	Caudoviricetes
149508_long_r10	3	90033	30011	28958	41300	0.9457	7.33	Caudoviricetes
149509_long_r10	5	190587	38117.4	41907	75844	0.9662	14.4	Caudoviricetes
1819_long_r9	6	193490	32248.3	29678	68015	0.9506	9.33	Caudoviricetes
181_hybrid	3	92886	30962	19799	59724	0.8993	6.67	Caudoviricetes
1886_long_r9	4	131643	32910.8	17848	80471	0.939	10.5	Caudoviricetes
1951_long_r9	2	82253	41126.5	41126.5	56917	0.895	10	Caudoviricetes
1956_long_r9	4	113575	28393.8	28597	40292	0.9406	11.75	Caudoviricetes
2113_long_r9	4	153814	38453.5	30706.5	72574	0.9246	9.5	Caudoviricetes
211_long_r9	2	64642	32321	32321	42617	0.9538	9	Caudoviricetes
2171_long_r9	1	20315	20315	20315	20315	0.9674	13	Caudoviricetes
2201_hybrid	3	85958	28652.7	35856	40785	0.9578	7.67	Caudoviricetes
220_long_r9	6	191409	31901.5	40226	45848	0.9489	9.83	Caudoviricetes
2255_long_r9	3	52800	17600	19753	23575	0.9337	5.67	Caudoviricetes
2615_long_r9	6	243914	40652.3	41844.5	56976	0.9497	11.17	Caudoviricetes
2660_hybrid	5	224396	44879.2	43734	61057	0.9627	10.6	Caudoviricetes
26653_hybrid	3	95769	31923	44050	44136	0.9685	11.33	Caudoviricetes
26946_long_r9	4	149977	37494.2	40766.5	48715	0.9612	11.5	Caudoviricetes
26949_long_r9	4	149969	37492.2	40764.5	48713	0.9602	11.75	Caudoviricetes
27490_hybrid	4	89399	22349.8	19348	37467	0.9205	9.5	Caudoviricetes
28252_long_r9	5	176803	35360.6	19260	92558	0.9142	11.8	Caudoviricetes
28608_hybrid	7	229740	32820	38355	43257	0.9056	7.86	Caudoviricetes
28650_long_r9	6	200818	33469.7	31600.5	56364	0.9132	7.17	Caudoviricetes
28690_hybrid	4	157163	39290.8	33745.5	69897	0.9278	7.75	Caudoviricetes
28700_long_r9	3	92583	30861	42084	42656	0.966	11.67	Caudoviricetes
28847_long_r9	5	168573	33714.6	38111	44236	0.9327	7.4	Caudoviricetes
28892_hybrid	5	158396	31679.2	37266	43483	0.9447	12.6	Caudoviricetes
28956_hybrid	2	24481	12240.5	12240.5	16049	0.9366	4.5	Caudoviricetes
28980_long_r9	4	90185	22546.2	21585	33814	0.8933	6.25	Caudoviricetes
29027_long_r9	4	111319	27829.8	29669.5	40214	0.9594	12.25	Caudoviricetes
29412_hybrid	2	31034	15517	15517	20009	0.9116	7.5	Caudoviricetes
29548_long_r9	6	251788	41964.7	41319.5	50323	0.9664	11.33	Caudoviricetes
29578_long_r9	5	171239	34247.8	37633	43959	0.9465	8.8	Caudoviricetes
29715_long_r9	4	120848	30212	35296.5	39875	0.9296	11.5	Caudoviricetes
29867_hybrid	4	139597	34899.2	39074.5	41699	0.9623	14.25	Caudoviricetes
29898_hybrid	3	102444	34148	43455	51406	0.9615	8	Caudoviricetes
29959_long_r9	3	159423	53141	43959	95630	0.966	17	Caudoviricetes
30434_long_r9	7	217898	31128.3	21006	56487	0.9312	6.57	Caudoviricetes
3060_long_r9	6	210357	35059.5	37700	52392	0.9537	12	Caudoviricetes
31569_long_r9	4	149972	37493	40765	48714	0.9608	11.75	Caudoviricetes
3215_long_r9	3	93244	31081.3	26692	57633	0.9166	8.67	Inoviridae
32257_long_r9	8	280459	35057.4	35609.5	71290	0.944	9.75	Caudoviricetes
32298_long_r9	4	110311	27577.8	29167	45364	0.9757	6.25	Caudoviricetes
32400_long_r9	2	88355	44177.5	44177.5	47667	0.9672	16	Caudoviricetes
32449_long_r9	3	84247	28082.3	21458	42971	0.9105	10	Caudoviricetes
3265_hybrid	4	157703	39425.8	38540	43959	0.9634	10.75	Caudoviricetes
3305_hybrid	7	246209	35172.7	38529	57937	0.9539	9.86	Caudoviricetes
3341_long_r9	1	25022	25022	25022	25022	0.8409	4	Inoviridae
3350_hybrid	1	22174	22174	22174	22174	0.9607	13	Caudoviricetes
336_hybrid	4	162460	40615	43326.5	55438	0.9643	15	Caudoviricetes
33877_long_r9	3	88434	29478	19887	59386	0.946	7	Caudoviricetes
3872_long_r9	3	97050	32350	21595	55627	0.9002	6	Caudoviricetes
394_long_r9	4	138253	34563.2	26053.5	80373	0.9533	10.5	Caudoviricetes
439_long_r9	4	176025	44006.2	43989	45770	0.9514	10.75	Caudoviricetes
4442_long_r9	4	117155	29288.8	31037	43959	0.9397	7.75	Caudoviricetes
4552_long_r9	3	51172	17057.3	15672	20025	0.9279	6	Caudoviricetes
4827_hybrid	4	127838	31959.5	20301	71291	0.9211	5	Caudoviricetes
4830_long_r9	4	131470	32867.5	31460.5	59388	0.9483	8.5	Caudoviricetes
4851_long_r9	4	113579	28394.8	28597.5	40295	0.9405	11.75	Caudoviricetes
49189_long_r9	3	97786	32595.3	21595	56363	0.898	6	Caudoviricetes
49227_long_r9	3	81291	27097	23872	41612	0.9308	6.67	Caudoviricetes
49242_long_r9	2	63761	31880.5	31880.5	43960	0.9486	10.5	Autographiviridae
49832_hybrid	4	118952	29738	29364.5	43494	0.9514	10	Caudoviricetes
49859_long_r9	2	83828	41914	41914	42737	0.9754	9.5	Autographiviridae
49868_long_r9	2	84032	42016	42016	42941	0.9754	9.5	Autographiviridae
50719_long_r9	6	172956	28826	28343	43959	0.9359	9.5	Caudoviricetes
50967_long_r9	3	122891	40963.7	40496	43747	0.967	8.33	Caudoviricetes
51112_hybrid	1	43375	43375	43375	43375	0.9671	18	Caudoviricetes
51167_hybrid	3	133889	44629.7	44286	46363	0.9704	13.67	Caudoviricetes
51857_long_r9	2	84377	42188.5	42188.5	43286	0.9754	9.5	Autographiviridae
51967_long_r9	1	15597	15597	15597	15597	0.9338	10	Caudoviricetes
51997_hybrid	4	147851	36962.8	41653	44658	0.9594	14.25	Caudoviricetes
521_hybrid	4	176025	44006.2	43988.5	45771	0.9527	10.75	Caudoviricetes
53324_long_r9	1	21510	21510	21510	21510	0.9543	13	Caudoviricetes
53396_long_r9	3	69650	23216.7	19254	39664	0.9254	7	Caudoviricetes
54250_hybrid	6	268280	44713.3	37970	79118	0.9606	12.5	Caudoviricetes
54389_hybrid	7	214773	30681.9	33344	63404	0.9487	9.57	Caudoviricetes
54478_long_r9	2	88183	44091.5	44091.5	45473	0.9758	12.5	Caudoviricetes
55650_hybrid	2	147107	73553.5	73553.5	84981	0.9614	23	Caudoviricetes
59205_hybrid	5	201345	40269	40072	58141	0.9547	11.4	Caudoviricetes
59381_hybrid	2	31506	15753	15753	19501	0.9424	8.5	Caudoviricetes
59440_long_r9	4	116191	29047.8	30915	43960	0.958	9.75	Caudoviricetes
59832_hybrid	3	107599	35866.3	38674	49838	0.9459	12.33	Caudoviricetes
59849_hybrid	5	187317	37463.4	38870	52257	0.9538	10.8	Caudoviricetes
59904_long_r9	4	176596	44149	35434.5	75427	0.9588	18.75	Caudoviricetes
60353_hybrid	4	148917	37229.2	41802	43547	0.9619	13.5	Caudoviricetes
60365_long_r9	1	14536	14536	14536	14536	0.9199	2	Caudoviricetes
60569_long_r9	2	75552	37776	37776	56111	0.95	12.5	Caudoviricetes
61043_long_r9	5	175977	35195.4	43959	60673	0.9609	8.4	Caudoviricetes
61164_long_r9	3	69650	23216.7	19254	39664	0.9254	7	Caudoviricetes
61308_hybrid	1	7575	7575	7575	7575	0.9753	3	Inoviridae
61973_long_r9	4	163125	40781.2	31676.5	87833	0.9568	9	Caudoviricetes
62358_long_r9	3	108453	36151	43959	44719	0.9551	9.33	Caudoviricetes
62437_long_r9	4	113659	28414.8	30577	43959	0.9575	9.5	Caudoviricetes
62758_long_r9	3	79125	26375	21734	43959	0.9561	9	Caudoviricetes
62809_hybrid	2	41921	20960.5	20960.5	22663	0.9352	10	Caudoviricetes
62841_hybrid	3	137134	45711.3	42916	52191	0.972	13.33	Caudoviricetes
632_long_r9	3	107402	35800.7	33736	56969	0.8639	8.33	Caudoviricetes
63468_long_r9	2	64842	32421	32421	45015	0.966	12	Caudoviricetes
63512_long_r9	4	115558	28889.5	19431	58057	0.9018	5.25	Caudoviricetes
63632_hybrid	3	69669	23223	20707	42633	0.9029	5.33	Caudoviricetes
63641_long_r9	4	130016	32504	31732	52367	0.9332	8.75	Caudoviricetes
63937_long_r9	3	90743	30247.7	22235	53822	0.9464	15	Caudoviricetes
64490_hybrid	4	116107	29026.8	29071.5	43959	0.955	9.25	Caudoviricetes
64520_long_r9	4	116107	29026.8	29071.5	43959	0.9534	9	Caudoviricetes
64610_long_r9	3	87309	29103	34783	37884	0.8815	9	Caudoviricetes
65884_long_r9	5	137781	27556.2	19788	61229	0.9091	5.4	Caudoviricetes
66441_long_r9	6	220773	36795.5	43690	57425	0.9463	8.17	Caudoviricetes
66775_long_r9	2	30514	15257	15257	18181	0.9091	3	Caudoviricetes
67188_hybrid	2	77886	38943	38943	58058	0.9398	9	Caudoviricetes
67391_long_r9	2	60328	30164	30164	40666	0.9526	11	Caudoviricetes
67524_long_r9	5	150017	30003.4	35601	40990	0.9321	11.6	Caudoviricetes
67540_long_r9	5	178337	35667.4	39544	56362	0.9286	10	Caudoviricetes
67732_long_r9	4	92438	23109.5	18419	38903	0.8867	6.5	Caudoviricetes
68167_hybrid	5	177172	35434.4	43728	58216	0.9546	7.8	Caudoviricetes
68178_long_r9	3	104617	34872.3	41084	41782	0.9478	13	Caudoviricetes
68302_hybrid	1	19520	19520	19520	19520	0.8928	0	Caudoviricetes
68639_hybrid	3	106004	35334.7	42896	43307	0.9658	11.67	Caudoviricetes
69287_long_r9	6	226235	37705.8	37427	58958	0.9182	10.17	Caudoviricetes
71799_long_r9	1	43307	43307	43307	43307	0.9796	10	Autographiviridae
73908_long_r9	4	107018	26754.5	26850.5	41204	0.9554	9.75	Caudoviricetes
74171_long_r9	5	205390	41078	38899	80419	0.9379	9.6	Caudoviricetes
74552_long_r9	6	259415	43235.8	37291	100166	0.9374	11.67	Caudoviricetes
74580_hybrid	3	72912	24304	19977	43958	0.9624	8.33	Autographiviridae
74628_long_r9	2	118992	59496	59496	75080	0.972	8	Autographiviridae
74739_long_r9	3	68681	22893.7	19788	35599	0.9113	10.33	Caudoviricetes
7481_hybrid	2	90607	45303.5	45303.5	46806	0.9672	12.5	Autographiviridae
74827_long_r9	3	70784	23594.7	19728	41319	0.9449	8	Caudoviricetes
74925_long_r9	2	57002	28501	28501	37186	0.9646	16	Caudoviricetes
75343_hybrid	5	185394	37078.8	39638	55989	0.958	9	Caudoviricetes
75800_long_r9	3	67509	22503	19885	36765	0.9403	10	Caudoviricetes
75910_long_r9	4	158407	39601.8	40261	58057	0.9533	11	Caudoviricetes
76095_long_r9	4	155098	38774.5	42179	51236	0.9621	12.75	Caudoviricetes
76756_long_r9	2	93592	46796	46796	48966	0.9712	12.5	Caudoviricetes
76792_long_r9	7	299278	42754	37371	100165	0.9402	12.14	Caudoviricetes
77073_hybrid	4	221906	55476.5	42813.5	115964	0.9501	13.25	Caudoviricetes
77839_hybrid	6	170130	28355	22930.5	61229	0.9197	7.67	Caudoviricetes
77931_hybrid	3	70916	23638.7	21808	27562	0.9333	6	Caudoviricetes
78025_long_r9	1	19909	19909	19909	19909	0.923	11	Caudoviricetes
78143_long_r9	7	270183	38597.6	38899	66617	0.9501	11.29	Caudoviricetes
78350_hybrid	2	61047	30523.5	30523.5	41247	0.9599	10.5	Caudoviricetes
78393_long_r9	4	163026	40756.5	42572	58054	0.9543	8.75	Caudoviricetes
78540_long_r9	4	135994	33998.5	29910	59397	0.9557	9	Caudoviricetes
79140_hybrid	2	72105	36052.5	36052.5	53074	0.9552	15.5	Caudoviricetes
79893_long_r9	6	219888	36648	38592.5	60391	0.929	9.83	Caudoviricetes
80084_long_r9	1	43632	43632	43632	43632	0.9745	11	Autographiviridae
80189_long_r9	4	108689	27172.2	21497.5	46262	0.9474	8.75	Caudoviricetes
80501_long_r9	5	176327	35265.4	38963	40475	0.9613	14.2	Caudoviricetes
80531_hybrid	3	105114	35038	39244	43906	0.9518	11.33	Caudoviricetes
80884_hybrid	1	19775	19775	19775	19775	0.9512	11	Caudoviricetes
81837_long_r9	2	81316	40658	40658	61387	0.937	14	Caudoviricetes
81962_long_r9	3	104361	34787	39959	44464	0.9509	11	Caudoviricetes
82340_hybrid	4	95173	23793.2	20825.5	43315	0.904	6	Caudoviricetes
826_long_r9	4	127380	31845	30683	49137	0.9395	8	Caudoviricetes
82920_long_r9	5	125248	25049.6	20022	39505	0.9437	9.4	Caudoviricetes
83388_long_r9	2	44067	22033.5	22033.5	24129	0.8604	6.5	Caudoviricetes
83474_long_r9	3	97786	32595.3	21595	56363	0.898	6	Caudoviricetes
837_long_r9	4	145418	36354.5	33123.5	59343	0.929	7.5	Caudoviricetes
83923_long_r9	6	199553	33258.8	30367.5	76074	0.9467	9	Caudoviricetes
84250_long_r9	4	166622	41655.5	42101.5	63404	0.9564	11.75	Caudoviricetes
84383_long_r9	5	203654	40730.8	43866	86714	0.9539	10.6	Caudoviricetes
85239_hybrid	2	63984	31992	31992	43959	0.9746	10.5	Autographiviridae
85828_long_r9	8	306811	38351.4	40138	66614	0.9553	10.5	Caudoviricetes
85858_long_r9	5	190436	38087.2	38517	54875	0.9598	11.6	Caudoviricetes
85929_long_r9	7	212863	30409	36186	58143	0.9498	10.57	Caudoviricetes
86125_long_r9	2	61047	30523.5	30523.5	41247	0.9599	10.5	Caudoviricetes
86156_long_r9	2	84985	42492.5	42492.5	43960	0.9707	9	Autographiviridae
86415_hybrid	2	58507	29253.5	29253.5	43983	0.93	7	Caudoviricetes
86428_long_r9	3	70856	23618.7	18111	45137	0.9419	5	Caudoviricetes
86641_long_r9	3	78714	26238	19929	43307	0.9395	8.33	Caudoviricetes
86708_long_r9	2	59463	29731.5	29731.5	39721	0.9608	10.5	Caudoviricetes
86904_hybrid	4	130425	32606.2	32846.5	54567	0.9541	11.75	Caudoviricetes
87463_hybrid	4	150892	37723	43199	44719	0.9616	9.5	Caudoviricetes
87570_long_r9	3	102403	34134.3	43037	50857	0.9586	10	Caudoviricetes
87828_long_r9	4	117694	29423.5	31718	47588	0.9619	9.75	Caudoviricetes
88432_long_r9	4	106752	26688	22771.5	43959	0.9417	7.5	Caudoviricetes
89628_hybrid	4	90677	22669.2	17848	39505	0.9392	7.25	Caudoviricetes
89682_hybrid	2	44066	22033	22033	24128	0.866	6.5	Caudoviricetes
89766_long_r9	9	397669	44185.4	41220	87786	0.9554	11.33	Caudoviricetes
89937_long_r9	3	74764	24921.3	18136	44045	0.9392	8.33	Caudoviricetes
90218_long_r9	2	57068	28534	28534	41568	0.8719	8.5	Caudoviricetes
90312_long_r9	4	129058	32264.5	31663	56894	0.9458	7.5	Caudoviricetes
90403_long_r9	3	103190	34396.7	39503	43959	0.9569	11.33	Caudoviricetes
90406_hybrid	4	145139	36284.8	40726	43959	0.9608	11	Caudoviricetes
91248_long_r9	5	107188	21437.6	20315	34993	0.9282	7.6	Caudoviricetes
92236_long_r9	6	247785	41297.5	40158	75513	0.9625	13.67	Caudoviricetes
92237_hybrid	5	136128	27225.6	25806	40424	0.9132	8.4	Caudoviricetes
92622_long_r9	5	144039	28807.8	19788	61229	0.9219	6	Caudoviricetes
92788_long_r9	5	179061	35812.2	37758	43959	0.963	14	Caudoviricetes
928_hybrid	5	175090	35018	36271	56127	0.9347	11.2	Caudoviricetes
93040_long_r9	5	255271	51054.2	39688	108544	0.9541	12.2	Caudoviricetes
93052_long_r9	2	60185	30092.5	30092.5	38440	0.928	10	Caudoviricetes
93415_long_r9	4	118057	29514.2	30283	42013	0.9472	11.75	Caudoviricetes
93425_long_r9	4	122680	30670	29486.5	43959	0.9553	11.25	Caudoviricetes
94573_hybrid	2	63878	31939	31939	44057	0.9599	12	Caudoviricetes
94578_hybrid	4	116816	29204	31738	42045	0.9474	9.25	Caudoviricetes
95239_long_r9	7	212189	30312.7	36186	58142	0.9482	10.43	Caudoviricetes
95268_hybrid	1	19432	19432	19432	19432	0.9667	12	Caudoviricetes
95346_hybrid	3	101711	33903.7	40772	44805	0.9636	11.33	Autographiviridae
95824_long_r9	5	160009	32001.8	29251	56538	0.8851	8.4	Caudoviricetes
95948_long_r9	6	232669	38778.2	37752.5	69897	0.9396	10.33	Caudoviricetes
96309_hybrid	4	102189	25547.2	24117	43223	0.9349	8.5	Caudoviricetes
96539_long_r9	4	157029	39257.2	42855	52256	0.9608	12.75	Caudoviricetes
96582_long_r9	4	175081	43770.2	43534.5	50630	0.9571	11	Caudoviricetes
96821_hybrid	4	118262	29565.5	31299.5	43902	0.9362	8.75	Caudoviricetes
97088_long_r9	5	243001	48600.2	36179	122027	0.9108	14.6	Caudoviricetes
97354_long_r9	2	81548	40774	40774	49703	0.9381	13	Caudoviricetes
98421_hybrid	5	176645	35329	33736	57025	0.9034	8.2	Caudoviricetes
98424_long_r9	7	224210	32030	38467	56384	0.9254	8.43	Caudoviricetes
99219_long_r9	1	12927	12927	12927	12927	0.9083	4	Inoviridae
99512_long_r9	5	178353	35670.6	37040	44899	0.9657	13.6	Caudoviricetes
